# Supplementary material for: Optimized Design of Irrigation Water-Heating System and Its Effect on Lettuce Cultivation in a Chinese Solar Greenhouse
Source: Plants (Basel). 2024 Mar 4;13(5):718. doi: 10.3390/plants13050718 (PMC10934767; doi:10.3390/plants13050718)
Supplement: Supplementary file 1 [file plants-13-00718-s001.zip]

Archive with 1 entries (1 files):
- plants-2882740-supplementary.xlsx
