# Supplementary material for: Optimized Design of Irrigation Water-Heating System and Its Effect on Lettuce Cultivation in a Chinese Solar Greenhouse
Source: Plants (Basel). 2024 Mar 4;13(5):718. doi: 10.3390/plants13050718 (PMC10934767; doi:10.3390/plants13050718)
Supplement: Supplementary file 1 [file plants-13-00718-s001.zip › plants-2882740-supplementary.xlsx]

## Sheet: growth index
Time	Plant height		Stem diameter		Time	Number of leaf		Leaf area /cm2
7d	ck	t	ck	t	63d	ck	t	ck	t
	9.6	9.1	4.11	4.05		19	23	283.868	326.743
	8.4	9.5	3.92	3.98		20	20	299.794	346.889
	8.9	9.3	4.02	4.11		20	22	267.765	354.617
	9.2	8.9	4.13	4.03		21	20	320.865	352.859
	9.3	9.1	3.82	4.12		19	22	305.961	323.786
	8.8	9.2	4.06	3.92		20	21	293.019	352.943
	9.5	8.8	3.95	4.06		19	22	303.123	362.64
21d	ck	t	ck	t
	10.1	10.1	6.72	6.84	Time	Root surface area/cm2		Number of root tips		Yield per plant /g
	9.1	9.3	6.65	6.54	63d	ck	t	ck	t	ck	t
	9.2	10.2	6.59	6.67		16.4294	21.1843	782	864	233.2	277.9
	9.8	9.3	6.85	6.69		17.2942	19.829	765	782	267.6	266.9
	9.8	9.5	6.81	6.78		18.1124	20.5923	731	903	223.8	285.8
	9.9	9.7	6.39	6.79		17.624	18.421	728	842	230.6	265.8
	9.2	9.9	6.56	6.59		15.8988	19.3238	783	939	238.6	286.7
35d	ck	t	ck	t
	13.1	13.9	9.75	9.78
	12.2	14.2	9.79	9.83
	12.4	14.5	9.51	9.57
	13.3	14.1	9.97	10.01
	13.1	13.8	9.81	10.13
	12.9	14.3	9.59	10.09
	13.5	14.4	9.89	10.28
49d	ck	t	ck	t
	17	17.3	12.96	13.36
	16.8	17.5	13.01	13.45
	17.2	16.9	12.68	13.56
	16.5	17.8	12.79	13.47
	16.7	18.1	13.12	13.82
	17.3	18.3	13.39	13.36
	16.1	18.4	13.07	13.48
63d	ck	t	ck	t
	21.3	23.4	16.56	18.03
	21	23.6	17.69	17.69
	19.8	22.5	16.67	17.99
	20.5	22.3	17.12	17.89
	19.6	24.3	17.66	18.01
	20.1	23.8	16.81	17.63
	20	22.9	16.96	18.01

## Sheet: 1.28-31 Changes in IWHS water t
Time	Air temperature in greenhouse	Water temperature	Max Air temperature	Min Air temperature
00:00:00	6.2	16.4	29	3.8
00:10:00	6	16.2
00:20:00	6	16.2
00:30:00	5.9	16.2
00:40:00	5.9	16.2
00:50:00	5.7	16.1
01:00:00	5.6	16.2
01:10:00	5.6	16.1
01:20:00	5.5	16.1
01:30:00	5.5	16.1
01:40:00	5.4	16.1
01:50:00	5.4	16.1
02:00:00	5.2	16.1
02:10:00	5.4	16
02:20:00	5.2	16
02:30:00	5.2	16
02:40:00	5.1	15.8
02:50:00	5.1	15.8
03:00:00	5.1	15.8
03:10:00	5	15.8
03:20:00	5	15.8
03:30:00	5	15.7
03:40:00	5	15.7
03:50:00	5	15.7
04:00:00	4.8	15.7
04:10:00	4.7	15.7
04:20:00	4.7	15.6
04:30:00	4.7	15.7
04:40:00	4.7	15.6
04:50:00	4.6	15.6
05:00:00	4.6	15.6
05:10:00	4.6	15.6
05:20:00	4.4	15.4
05:30:00	4.4	15.4
05:40:00	4.4	15.4
05:50:00	4.4	15.4
06:00:00	4.3	15.4
06:10:00	4.3	15.4
06:20:00	4.3	15.3
06:30:00	4.3	15.3
06:40:00	4.2	15.3
06:50:00	4.2	15.3
07:00:00	4.1	15.2
07:10:00	4.1	15.3
07:20:00	3.9	15.2
07:30:00	3.9	15.2
07:40:00	3.9	15.2
07:50:00	3.9	15.2
08:00:00	3.8	15.2
08:10:00	3.8	15.1
08:20:00	3.8	15.1
08:30:00	3.9	15.1
08:40:00	4.2	15.1
08:50:00	4.6	14.9
09:00:00	5	14.9
09:10:00	5.5	14.9
09:20:00	6	14.9
09:30:00	6.5	14.9
09:40:00	6.9	14.9
09:50:00	7.2	14.9
10:00:00	9.8	14.9
10:10:00	14.8	14.9
10:20:00	16.9	14.8
10:30:00	18.1	14.8
10:40:00	20.8	14.8
10:50:00	21	15
11:00:00	21	15.2
11:10:00	20.2	15.3
11:20:00	20.3	15.3
11:30:00	19.9	15.4
11:40:00	20.3	15.4
11:50:00	21.9	15.6
12:00:00	22.5	15.7
12:10:00	21.6	15.8
12:20:00	22.2	16.1
12:30:00	22.8	16.4
12:40:00	23.2	16.6
12:50:00	24.8	16.9
13:00:00	24.8	17.2
13:10:00	24.4	17.4
13:20:00	23.6	17.7
13:30:00	24.9	17.9
13:40:00	22.3	18.1
13:50:00	24.4	18.1
14:00:00	25.2	18.4
14:10:00	24.4	18.5
14:20:00	24.3	18.7
14:30:00	21.4	18.7
14:40:00	21.8	18.7
14:50:00	20.3	18.7
15:00:00	20.3	18.6
15:10:00	19.5	18.6
15:20:00	19.1	18.5
15:30:00	18.1	18.5
15:40:00	18.5	18.5
15:50:00	22.2	18.5
16:00:00	22.3	18.7
16:10:00	22.4	18.9
16:20:00	22.3	19.2
16:30:00	22.2	19.4
16:40:00	20.6	19.6
16:50:00	19.4	19.8
17:00:00	18.8	19.8
17:10:00	18.4	19.8
17:20:00	17.5	19.8
17:30:00	17	19.8
17:40:00	16.2	19.8
17:50:00	15.6	19.6
18:00:00	14.8	19.6
18:10:00	14.1	19.6
18:20:00	13.6	19.6
18:30:00	13	19.6
18:40:00	12.6	19.6
18:50:00	12.3	19.6
19:00:00	12	19.6
19:10:00	11.6	19.6
19:20:00	11.4	19.6
19:30:00	11.1	19.4
19:40:00	11	19.4
19:50:00	10.8	19.4
20:00:00	10.6	19.4
20:10:00	10.3	19.4
20:20:00	10.2	19.4
20:30:00	9.9	19.2
20:40:00	9.9	19.2
20:50:00	9.8	19.2
21:00:00	9.7	19.2
21:10:00	9.4	19.2
21:20:00	9.3	19.1
21:30:00	9.2	19.1
21:40:00	8.9	19.1
21:50:00	8.9	19.1
22:00:00	8.8	19.1
22:10:00	8.6	18.9
22:20:00	8.3	18.9
22:30:00	8.2	18.9
22:40:00	8.1	18.9
22:50:00	8	18.9
23:00:00	7.8	18.8
23:10:00	7.7	18.8
23:20:00	7.6	18.8
23:30:00	7.6	18.8
23:40:00	7.4	18.8
23:50:00	7.4	18.8
1900-01-01	7.3	18.7
1900-01-01 00:10:00	7.2	18.7
1900-01-01 00:20:00	7.1	18.7
1900-01-01 00:30:00	7.1	18.6
1900-01-01 00:40:00	6.9	18.6
1900-01-01 00:50:00	6.8	18.6
1900-01-01 01:00:00	6.7	18.6
1900-01-01 01:10:00	6.7	18.6
1900-01-01 01:20:00	6.5	18.5
1900-01-01 01:30:00	6.5	18.5
1900-01-01 01:40:00	6.5	18.5
1900-01-01 01:50:00	6.4	18.5
1900-01-01 02:00:00	6.4	18.4
1900-01-01 02:10:00	6.3	18.4
1900-01-01 02:20:00	6.2	18.4
1900-01-01 02:30:00	6.2	18.4
1900-01-01 02:40:00	6	18.3
1900-01-01 02:50:00	6	18.3
1900-01-01 03:00:00	6	18.3
1900-01-01 03:10:00	6	18.3
1900-01-01 03:20:00	5.9	18.3
1900-01-01 03:30:00	5.9	18.1
1900-01-01 03:40:00	5.7	18.1
1900-01-01 03:50:00	5.7	18.1
1900-01-01 04:00:00	5.7	18.1
1900-01-01 04:10:00	5.7	18.1
1900-01-01 04:20:00	5.6	18
1900-01-01 04:30:00	5.6	18
1900-01-01 04:40:00	5.5	18
1900-01-01 04:50:00	5.4	18
1900-01-01 05:00:00	5.4	18
1900-01-01 05:10:00	5.2	17.9
1900-01-01 05:20:00	5.2	17.9
1900-01-01 05:30:00	5.1	17.8
1900-01-01 05:40:00	5.1	17.8
1900-01-01 05:50:00	5	17.8
1900-01-01 06:00:00	5	17.8
1900-01-01 06:10:00	4.8	17.8
1900-01-01 06:20:00	4.8	17.8
1900-01-01 06:30:00	4.7	17.7
1900-01-01 06:40:00	4.7	17.7
1900-01-01 06:50:00	4.7	17.7
1900-01-01 07:00:00	4.6	17.5
1900-01-01 07:10:00	4.6	17.7
1900-01-01 07:20:00	4.4	17.5
1900-01-01 07:30:00	4.4	17.5
1900-01-01 07:40:00	4.3	17.5
1900-01-01 07:50:00	4.3	17.4
1900-01-01 08:00:00	4.3	17.4
1900-01-01 08:10:00	4.3	17.4
1900-01-01 08:20:00	4.4	17.4
1900-01-01 08:30:00	4.6	17.4
1900-01-01 08:40:00	4.8	17.3
1900-01-01 08:50:00	5.2	17.3
1900-01-01 09:00:00	5.6	17.2
1900-01-01 09:10:00	6	17.2
1900-01-01 09:20:00	6.4	17.2
1900-01-01 09:30:00	6.9	17.2
1900-01-01 09:40:00	7.4	17.2
1900-01-01 09:50:00	8.3	17.2
1900-01-01 10:00:00	14.9	17.2
1900-01-01 10:10:00	17.9	17.2
1900-01-01 10:20:00	20.7	17.2
1900-01-01 10:30:00	21.4	17
1900-01-01 10:40:00	21	17
1900-01-01 10:50:00	21.8	17
1900-01-01 11:00:00	22.7	17
1900-01-01 11:10:00	23.5	17.2
1900-01-01 11:20:00	24.8	17.4
1900-01-01 11:30:00	25.4	17.7
1900-01-01 11:40:00	26	18
1900-01-01 11:50:00	26	18.4
1900-01-01 12:00:00	25.9	18.6
1900-01-01 12:10:00	25.8	18.9
1900-01-01 12:20:00	27.2	19.2
1900-01-01 12:30:00	26.9	19.6
1900-01-01 12:40:00	26.5	19.8
1900-01-01 12:50:00	26.9	20.1
1900-01-01 13:00:00	27.4	20.3
1900-01-01 13:10:00	27.3	20.5
1900-01-01 13:20:00	26.8	20.6
1900-01-01 13:30:00	26.4	20.7
1900-01-01 13:40:00	27.4	21.1
1900-01-01 13:50:00	27.4	21.2
1900-01-01 14:00:00	26.9	21.5
1900-01-01 14:10:00	25.1	21.6
1900-01-01 14:20:00	24.9	21.6
1900-01-01 14:30:00	24.9	21.6
1900-01-01 14:40:00	25.6	21.6
1900-01-01 14:50:00	25.6	21.6
1900-01-01 15:00:00	26.5	21.9
1900-01-01 15:10:00	27.9	22.2
1900-01-01 15:20:00	29	22.5
1900-01-01 15:30:00	28.5	22.9
1900-01-01 15:40:00	28.5	23.3
1900-01-01 15:50:00	27.7	23.6
1900-01-01 16:00:00	26.6	23.8
1900-01-01 16:10:00	25.8	24
1900-01-01 16:20:00	25.1	24
1900-01-01 16:30:00	23.7	24
1900-01-01 16:40:00	22.2	23.8
1900-01-01 16:50:00	21.6	23.7
1900-01-01 17:00:00	21	23.7
1900-01-01 17:10:00	20.4	23.6
1900-01-01 17:20:00	19.6	23.6
1900-01-01 17:30:00	18.7	23.6
1900-01-01 17:40:00	18	23.6
1900-01-01 17:50:00	17.2	23.6
1900-01-01 18:00:00	16.6	23.6
1900-01-01 18:10:00	16	23.6
1900-01-01 18:20:00	15.4	23.6
1900-01-01 18:30:00	15	23.6
1900-01-01 18:40:00	14.5	23.6
1900-01-01 18:50:00	14	23.6
1900-01-01 19:00:00	13.6	23.5
1900-01-01 19:10:00	13.3	23.5
1900-01-01 19:20:00	13.1	23.5
1900-01-01 19:30:00	12.8	23.5
1900-01-01 19:40:00	12.6	23.5
1900-01-01 19:50:00	12.4	23.3
1900-01-01 20:00:00	12.2	23.3
1900-01-01 20:10:00	11.9	23.3
1900-01-01 20:20:00	11.8	23.3
1900-01-01 20:30:00	11.5	23.3
1900-01-01 20:40:00	11.3	23.3
1900-01-01 20:50:00	11.1	23.2
1900-01-01 21:00:00	11	23.2
1900-01-01 21:10:00	10.8	23.2
1900-01-01 21:20:00	10.7	23.1
1900-01-01 21:30:00	10.6	23.1
1900-01-01 21:40:00	10.5	23.1
1900-01-01 21:50:00	10.3	23.1
1900-01-01 22:00:00	10.1	23
1900-01-01 22:10:00	10	23
1900-01-01 22:20:00	9.9	22.9
1900-01-01 22:30:00	9.8	22.9
1900-01-01 22:40:00	9.8	22.9
1900-01-01 22:50:00	9.7	22.8
1900-01-01 23:00:00	9.5	22.8
1900-01-01 23:10:00	9.4	22.8
1900-01-01 23:20:00	9.3	22.7
1900-01-01 23:30:00	9.2	22.7
1900-01-01 23:40:00	9.2	22.6
1900-01-01 23:50:00	9.2	22.5
1900-01-02	9	22.5
1900-01-02 00:10:00	9	22.5
1900-01-02 00:20:00	9	22.5
1900-01-02 00:30:00	8.8	22.4
1900-01-02 00:40:00	8.8	22.4
1900-01-02 00:50:00	8.6	22.4
1900-01-02 01:00:00	8.5	22.4
1900-01-02 01:10:00	8.3	22.3
1900-01-02 01:20:00	8.3	22.3
1900-01-02 01:30:00	8.2	22.3
1900-01-02 01:40:00	8.2	22.2
1900-01-02 01:50:00	8.1	22.2
1900-01-02 02:00:00	8.1	22.2
1900-01-02 02:10:00	8	22.2
1900-01-02 02:20:00	7.8	22
1900-01-02 02:30:00	7.8	22
1900-01-02 02:40:00	7.7	22
1900-01-02 02:50:00	7.6	21.9
1900-01-02 03:00:00	7.4	21.9
1900-01-02 03:10:00	7.4	21.9
1900-01-02 03:20:00	7.3	21.9
1900-01-02 03:30:00	7.3	21.8
1900-01-02 03:40:00	7.2	21.8
1900-01-02 03:50:00	7.2	21.8
1900-01-02 04:00:00	7.1	21.6
1900-01-02 04:10:00	7.1	21.6
1900-01-02 04:20:00	6.9	21.6
1900-01-02 04:30:00	6.9	21.6
1900-01-02 04:40:00	6.8	21.5
1900-01-02 04:50:00	6.7	21.5
1900-01-02 05:00:00	6.7	21.5
1900-01-02 05:10:00	6.7	21.4
1900-01-02 05:20:00	6.5	21.4
1900-01-02 05:30:00	6.5	21.4
1900-01-02 05:40:00	6.4	21.4
1900-01-02 05:50:00	6.4	21.2
1900-01-02 06:00:00	6.4	21.2
1900-01-02 06:10:00	6.4	21.2
1900-01-02 06:20:00	6.3	21.1
1900-01-02 06:30:00	6.3	21.1
1900-01-02 06:40:00	6.2	21.1
1900-01-02 06:50:00	6.2	21.1
1900-01-02 07:00:00	6	21.1
1900-01-02 07:10:00	6	21
1900-01-02 07:20:00	6	21
1900-01-02 07:30:00	5.9	21
1900-01-02 07:40:00	5.9	20.8
1900-01-02 07:50:00	5.9	20.8
1900-01-02 08:00:00	5.9	20.7
1900-01-02 08:10:00	5.9	20.7
1900-01-02 08:20:00	6.2	20.7
1900-01-02 08:30:00	6.3	20.7
1900-01-02 08:40:00	6.7	20.6
1900-01-02 08:50:00	6.9	20.6
1900-01-02 09:00:00	7.3	20.6
1900-01-02 09:10:00	7.8	20.6
1900-01-02 09:20:00	8.3	20.5
1900-01-02 09:30:00	8.9	20.4
1900-01-02 09:40:00	11.3	20.4
1900-01-02 09:50:00	14.2	20.4
1900-01-02 10:00:00	18.5	20.4
1900-01-02 10:10:00	20.7	20.3
1900-01-02 10:20:00	20.7	20.1
1900-01-02 10:30:00	21.4	19.8
1900-01-02 10:40:00	20.7	19.8
1900-01-02 10:50:00	21	19.6
1900-01-02 11:00:00	21.2	19.6
1900-01-02 11:10:00	20.7	19.4
1900-01-02 11:20:00	20.4	19.2
1900-01-02 11:30:00	20.2	18.9
1900-01-02 11:40:00	22.4	18.7
1900-01-02 11:50:00	21.5	18.7
1900-01-02 12:00:00	22.4	18.6
1900-01-02 12:10:00	22.5	18.6
1900-01-02 12:20:00	23.8	18.6
1900-01-02 12:30:00	24.3	18.7
1900-01-02 12:40:00	24.4	18.8
1900-01-02 12:50:00	22.9	18.9
1900-01-02 13:00:00	25.6	19.1
1900-01-02 13:10:00	25.4	19.4
1900-01-02 13:20:00	26	19.6
1900-01-02 13:30:00	25.7	19.9
1900-01-02 13:40:00	25.8	20.1
1900-01-02 13:50:00	26.2	20.1
1900-01-02 14:00:00	26.4	20.3
1900-01-02 14:10:00	25.8	20.4
1900-01-02 14:20:00	24.3	20.4
1900-01-02 14:30:00	23.7	20.4
1900-01-02 14:40:00	23.3	20.7
1900-01-02 14:50:00	23.1	20.7
1900-01-02 15:00:00	23.3	20.6
1900-01-02 15:10:00	26	20.7
1900-01-02 15:20:00	27	21.1
1900-01-02 15:30:00	26.6	21.5
1900-01-02 15:40:00	26.2	21.9
1900-01-02 15:50:00	26	22.2
1900-01-02 16:00:00	25.2	22.4
1900-01-02 16:10:00	24.5	22.4
1900-01-02 16:20:00	23.6	22.5
1900-01-02 16:30:00	22.5	22.5
1900-01-02 16:40:00	21.5	22.5
1900-01-02 16:50:00	20.7	22.3
1900-01-02 17:00:00	19.6	22.2
1900-01-02 17:10:00	18.9	22.2
1900-01-02 17:20:00	18.5	22.2
1900-01-02 17:30:00	18	22.2
1900-01-02 17:40:00	17.3	22.2
1900-01-02 17:50:00	16.6	22.2
1900-01-02 18:00:00	16.1	22.2
1900-01-02 18:10:00	15.5	22.2
1900-01-02 18:20:00	15.1	22.2
1900-01-02 18:30:00	14.7	22.2
1900-01-02 18:40:00	14.3	22.2
1900-01-02 18:50:00	13.9	22
1900-01-02 19:00:00	13.5	22
1900-01-02 19:10:00	13.3	22
1900-01-02 19:20:00	13	22
1900-01-02 19:30:00	12.8	22
1900-01-02 19:40:00	12.7	22
1900-01-02 19:50:00	12.4	22
1900-01-02 20:00:00	12.3	22
1900-01-02 20:10:00	12	21.9
1900-01-02 20:20:00	11.9	21.9
1900-01-02 20:30:00	11.6	21.9
1900-01-02 20:40:00	11.5	21.9
1900-01-02 20:50:00	11.4	21.9
1900-01-02 21:00:00	11.3	21.9
1900-01-02 21:10:00	11.2	21.9
1900-01-02 21:20:00	11	21.8
1900-01-02 21:30:00	10.8	21.8
1900-01-02 21:40:00	10.7	21.8
1900-01-02 21:50:00	10.7	21.6
1900-01-02 22:00:00	10.6	21.6
1900-01-02 22:10:00	10.5	21.6
1900-01-02 22:20:00	10.3	21.6
1900-01-02 22:30:00	10.2	21.6
1900-01-02 22:40:00	10.1	21.5
1900-01-02 22:50:00	10.1	21.5
1900-01-02 23:00:00	10	21.5
1900-01-02 23:10:00	9.8	21.4
1900-01-02 23:20:00	9.7	21.4
1900-01-02 23:30:00	9.6	21.4
1900-01-02 23:40:00	9.5	21.4
1900-01-02 23:50:00	9.5	21.4
1900-01-03	9.7	21.4
1900-01-03 00:10:00	9.4	21.2
1900-01-03 00:20:00	9.4	21.2
1900-01-03 00:30:00	9.3	21.2
1900-01-03 00:40:00	9.3	21.2
1900-01-03 00:50:00	9.2	21.1
1900-01-03 01:00:00	9	21.1
1900-01-03 01:10:00	8.9	21.1
1900-01-03 01:20:00	8.9	21.1
1900-01-03 01:30:00	8.8	21.1
1900-01-03 01:40:00	8.8	21
1900-01-03 01:50:00	8.6	21
1900-01-03 02:00:00	8.6	21
1900-01-03 02:10:00	8.5	21
1900-01-03 02:20:00	8.3	20.8
1900-01-03 02:30:00	8.2	20.8
1900-01-03 02:40:00	8.2	20.8
1900-01-03 02:50:00	8.1	20.8
1900-01-03 03:00:00	8.1	20.7
1900-01-03 03:10:00	8	20.7
1900-01-03 03:20:00	8	20.7
1900-01-03 03:30:00	7.8	20.7
1900-01-03 03:40:00	7.8	20.7
1900-01-03 03:50:00	7.8	20.6
1900-01-03 04:00:00	7.7	20.6
1900-01-03 04:10:00	7.7	20.6
1900-01-03 04:20:00	7.6	20.6
1900-01-03 04:30:00	7.6	20.6
1900-01-03 04:40:00	7.4	20.4
1900-01-03 04:50:00	7.4	20.4
1900-01-03 05:00:00	7.3	20.4
1900-01-03 05:10:00	7.3	20.3
1900-01-03 05:20:00	7.2	20.3
1900-01-03 05:30:00	7.2	20.3
1900-01-03 05:40:00	7.2	20.3
1900-01-03 05:50:00	7.1	20.2
1900-01-03 06:00:00	7.1	20.2
1900-01-03 06:10:00	7.1	20.2
1900-01-03 06:20:00	6.9	20.2
1900-01-03 06:30:00	6.9	20.1
1900-01-03 06:40:00	6.9	20.1
1900-01-03 06:50:00	6.9	20.1
1900-01-03 07:00:00	6.9	20
1900-01-03 07:10:00	6.8	19.9
1900-01-03 07:20:00	6.8	19.9
1900-01-03 07:30:00	6.8	19.9
1900-01-03 07:40:00	6.7	19.9
1900-01-03 07:50:00	6.7	19.9
1900-01-03 08:00:00	6.8	19.8
1900-01-03 08:10:00	6.8	19.8
1900-01-03 08:20:00	6.9	19.8
1900-01-03 08:30:00	7.1	19.6
1900-01-03 08:40:00	7.3	19.6
1900-01-03 08:50:00	7.6	19.6
1900-01-03 09:00:00	7.8	19.6
1900-01-03 09:10:00	8.3	19.6
1900-01-03 09:20:00	8.8	19.4
1900-01-03 09:30:00	10.5	19.4
1900-01-03 09:40:00	14	19.4
1900-01-03 09:50:00	16.9	19.4
1900-01-03 10:00:00	18.7	19.4
1900-01-03 10:10:00	20.6	19.4
1900-01-03 10:20:00	18.9	19.4
1900-01-03 10:30:00	20.3	19.4
1900-01-03 10:40:00	20.7	19.4
1900-01-03 10:50:00	21.5	19.2
1900-01-03 11:00:00	21.2	18.9
1900-01-03 11:10:00	21.8	18.8
1900-01-03 11:20:00	23.1	18.7
1900-01-03 11:30:00	22.9	18.8
1900-01-03 11:40:00	24.9	18.8
1900-01-03 11:50:00	24.8	18.9
1900-01-03 12:00:00	25.2	19.1
1900-01-03 12:10:00	26.5	19.6
1900-01-03 12:20:00	27.5	19.9
1900-01-03 12:30:00	26.8	20.2
1900-01-03 12:40:00	27.3	20.4
1900-01-03 12:50:00	28	20.6
1900-01-03 13:00:00	28.3	21.1
1900-01-03 13:10:00	29	21.4
1900-01-03 13:20:00	28.7	21.8
1900-01-03 13:30:00	28.1	22
1900-01-03 13:40:00	28.2	22.2
1900-01-03 13:50:00	26.6	22.3
1900-01-03 14:00:00	27.7	22.4
1900-01-03 14:10:00	27.8	22.7
1900-01-03 14:20:00	27.6	22.8
1900-01-03 14:30:00	27.4	22.9
1900-01-03 14:40:00	26.5	23.1
1900-01-03 14:50:00	25.4	23.1
1900-01-03 15:00:00	25.4	23.1
1900-01-03 15:10:00	25.4	23.1
1900-01-03 15:20:00	24.9	23.1
1900-01-03 15:30:00	24.7	23
1900-01-03 15:40:00	24.4	22.8
1900-01-03 15:50:00	24.9	22.9
1900-01-03 16:00:00	24.9	23.1
1900-01-03 16:10:00	23.4	23.1
1900-01-03 16:20:00	22.5	23.1
1900-01-03 16:30:00	21.8	23.1
1900-01-03 16:40:00	21.4	22.9
1900-01-03 16:50:00	21	22.9
1900-01-03 17:00:00	20.3	22.9
1900-01-03 17:10:00	19.8	22.9
1900-01-03 17:20:00	18.9	22.9
1900-01-03 17:30:00	18.4	22.9
1900-01-03 17:40:00	17.9	22.9
1900-01-03 17:50:00	17.4	22.9
1900-01-03 18:00:00	16.7	22.9
1900-01-03 18:10:00	16.2	22.9
1900-01-03 18:20:00	15.7	22.9
1900-01-03 18:30:00	15.3	22.9
1900-01-03 18:40:00	14.9	22.8
1900-01-03 18:50:00	14.7	22.8
1900-01-03 19:00:00	14.3	22.8
1900-01-03 19:10:00	14	22.8
1900-01-03 19:20:00	13.7	22.8
1900-01-03 19:30:00	13.6	22.8
1900-01-03 19:40:00	13.3	22.7
1900-01-03 19:50:00	13.2	22.8
1900-01-03 20:00:00	13	22.7
1900-01-03 20:10:00	12.8	22.7
1900-01-03 20:20:00	12.6	22.7
1900-01-03 20:30:00	12.4	22.7
1900-01-03 20:40:00	12.3	22.5
1900-01-03 20:50:00	12.2	22.7
1900-01-03 21:00:00	12	22.5
1900-01-03 21:10:00	11.9	22.5
1900-01-03 21:20:00	11.7	22.5
1900-01-03 21:30:00	11.6	22.5
1900-01-03 21:40:00	11.5	22.4
1900-01-03 21:50:00	11.4	22.4
1900-01-03 22:00:00	11.3	22.4
1900-01-03 22:10:00	11.1	22.4
1900-01-03 22:20:00	11	22.4
1900-01-03 22:30:00	10.8	22.3
1900-01-03 22:40:00	10.7	22.3
1900-01-03 22:50:00	10.7	22.3
1900-01-03 23:00:00	10.6	22.2
1900-01-03 23:10:00	10.6	22.2
1900-01-03 23:20:00	10.5	22.2
1900-01-03 23:30:00	10.3	22.2
1900-01-03 23:40:00	10.2	22
1900-01-03 23:50:00	10.2	22
1900-01-04	10.2	22

## Sheet: 1.19-1.20Soil Temperature
Time	Air temperature in greenhouse	T	CK
00:00:00	8.2	11.9	12.3
00:10:00	8.2	11.9	12.3
00:20:00	8.2	11.9	12.2
00:30:00	8	11.9	12.2
00:40:00	8	11.8	12
00:50:00	7.8	11.9	12.2
01:00:00	7.8	11.8	12
01:10:00	7.7	11.8	12
01:20:00	7.7	11.8	12
01:30:00	7.7	11.6	11.9
01:40:00	7.7	11.6	11.9
01:50:00	7.6	11.6	11.9
02:00:00	7.6	11.6	11.8
02:10:00	7.4	11.5	11.8
02:20:00	7.4	11.5	11.8
02:30:00	7.4	11.5	11.8
02:40:00	7.4	11.5	11.8
02:50:00	7.3	11.4	11.8
03:00:00	7.3	11.4	11.6
03:10:00	7.3	11.4	11.6
03:20:00	7.3	11.4	11.6
03:30:00	7.3	11.4	11.5
03:40:00	7.3	11.4	11.5
03:50:00	7.2	11.3	11.5
04:00:00	7.2	11.3	11.5
04:10:00	7.2	11.3	11.5
04:20:00	7.1	11.3	11.5
04:30:00	6.9	11.3	11.4
04:40:00	6.9	11.1	11.4
04:50:00	6.9	11.1	11.4
05:00:00	6.7	11.1	11.4
05:10:00	6.7	11.1	11.3
05:20:00	6.8	11	11.3
05:30:00	6.7	11	11.1
05:40:00	6.5	11	11.1
05:50:00	6.5	11	11.1
06:00:00	6.5	11	11.1
06:10:00	6.4	11	11
06:20:00	6.3	10.8	11
06:30:00	6.3	10.8	10.8
06:40:00	6.3	10.8	10.8
06:50:00	6	10.8	10.8
07:00:00	6	10.7	10.8
07:10:00	6	10.7	10.8
07:20:00	6	10.7	10.8
07:30:00	6	10.7	10.8
07:40:00	5.7	10.7	10.8
07:50:00	5.7	10.7	10.7
08:00:00	5.7	10.6	10.7
08:10:00	5.9	10.6	10.7
08:20:00	6.2	10.6	10.7
08:30:00	6.4	10.6	10.7
08:40:00	6.5	10.6	10.7
08:50:00	7.1	10.6	10.6
09:00:00	7.4	10.5	10.6
09:10:00	8.5	10.5	10.6
09:20:00	12.4	10.5	10.6
09:30:00	14.4	10.5	10.6
09:40:00	15.7	10.6	10.6
09:50:00	17.8	10.6	10.6
10:00:00	20.1	10.6	10.6
10:10:00	21.4	10.6	10.6
10:20:00	19.2	10.7	10.6
10:30:00	20.3	10.8	10.7
10:40:00	19.6	10.5	10.8
10:50:00	21	10.6	10.8
11:00:00	21.5	10.6	10.7
11:10:00	21	10.8	11
11:20:00	22.2	11	11
11:30:00	21.6	11.1	11.3
11:40:00	24	11.3	11.3
11:50:00	24.4	11.5	11.6
12:00:00	24.8	11.6	11.6
12:10:00	25.6	11.8	11.9
12:20:00	22.7	12.6	11.9
12:30:00	25.2	15.4	11.9
12:40:00	24.1	16.2	12.2
12:50:00	25.2	16.1	12.4
13:00:00	26.1	15.7	12.4
13:10:00	25.4	15.6	12.8
13:20:00	25.1	15.3	12.8
13:30:00	21.6	15.3	13.1
13:40:00	24	15.3	13.3
13:50:00	21.8	15.3	13.5
14:00:00	23.8	15.2	13.5
14:10:00	22.7	15.3	13.7
14:20:00	21.6	15.3	13.9
14:30:00	22.8	15.3	14
14:40:00	21	15.3	14
14:50:00	20.2	15.3	14.3
15:00:00	18.3	15.4	14.3
15:10:00	17.9	15.4	14.3
15:20:00	18.9	15.4	14.5
15:30:00	21.2	15.4	14.5
15:40:00	22	15.4	14.7
15:50:00	21.5	15.4	14.7
16:00:00	20.6	15.3	14.7
16:10:00	19.4	15.3	14.7
16:20:00	19.1	15.3	14.7
16:30:00	18.4	15.3	14.7
16:40:00	17.8	15.3	14.7
16:50:00	17.3	15.3	14.8
17:00:00	16.7	15.3	14.8
17:10:00	16.2	15.2	14.7
17:20:00	15.6	15.2	14.7
17:30:00	15.1	15.1	14.7
17:40:00	14.5	14.9	14.7
17:50:00	14.1	14.9	14.7
18:00:00	13.7	14.9	14.7
18:10:00	13.3	14.8	14.7
18:20:00	13	14.8	14.7
18:30:00	12.8	14.7	14.7
18:40:00	12.6	14.7	14.7
18:50:00	12.3	14.5	14.5
19:00:00	12.2	14.5	14.5
19:10:00	12	14.4	14.4
19:20:00	11.6	14.3	14.4
19:30:00	11.5	14.3	14.4
19:40:00	11.4	14.1	14.4
19:50:00	11.3	14	14.3
20:00:00	11.1	14	14.1
20:10:00	10.8	13.9	14.3
20:20:00	10.7	13.9	14
20:30:00	10.5	13.7	14.1
20:40:00	10.5	13.6	14
20:50:00	10.3	13.6	14
21:00:00	10.2	13.6	13.9
21:10:00	10.1	13.5	13.9
21:20:00	9.9	13.5	13.9
21:30:00	9.8	13.3	13.7
21:40:00	9.8	13.3	13.7
21:50:00	9.8	13.2	13.7
22:00:00	9.7	13.1	13.6
22:10:00	9.7	13.1	13.6
22:20:00	9.5	13.1	13.5
22:30:00	9.3	13	13.5
22:40:00	9.3	13	13.5
22:50:00	9.2	13.1	13.5
23:00:00	9.2	13	13.3
23:10:00	9.2	13	13.3
23:20:00	9.2	13	13.2
23:30:00	9	12.8	13.2
23:40:00	8.9	12.8	13.2
23:50:00	8.9	12.8	13.2
1900-01-01	8.9	12.7	13.1
1900-01-01 00:10:00	8.9	12.7	13.1
1900-01-01 00:20:00	8.8	12.7	13.1
1900-01-01 00:30:00	8.8	12.6	13
1900-01-01 00:40:00	8.6	12.6	12.8
1900-01-01 00:50:00	8.5	12.6	12.8
1900-01-01 01:00:00	8.5	12.6	12.8
1900-01-01 01:10:00	8.3	12.4	12.8
1900-01-01 01:20:00	8.2	12.4	12.8
1900-01-01 01:30:00	8.2	12.4	12.8
1900-01-01 01:40:00	8.1	12.4	12.7
1900-01-01 01:50:00	8	12.3	12.7
1900-01-01 02:00:00	8	12.3	12.7
1900-01-01 02:10:00	8	12.3	12.7
1900-01-01 02:20:00	7.8	12.3	12.6
1900-01-01 02:30:00	7.8	12.2	12.4
1900-01-01 02:40:00	7.8	12.2	12.4
1900-01-01 02:50:00	7.8	12.2	12.4
1900-01-01 03:00:00	7.7	12.2	12.4
1900-01-01 03:10:00	7.7	12.2	12.4
1900-01-01 03:20:00	7.7	12	12.3
1900-01-01 03:30:00	7.6	12	12.3
1900-01-01 03:40:00	7.7	12	12.3
1900-01-01 03:50:00	7.8	12	12.2
1900-01-01 04:00:00	7.7	12	12.2
1900-01-01 04:10:00	7.7	11.9	12.2
1900-01-01 04:20:00	7.7	11.9	12.2
1900-01-01 04:30:00	7.7	11.9	12
1900-01-01 04:40:00	7.7	11.9	12
1900-01-01 04:50:00	7.7	11.9	12
1900-01-01 05:00:00	7.8	11.8	12
1900-01-01 05:10:00	7.8	11.8	12
1900-01-01 05:20:00	7.7	11.8	12
1900-01-01 05:30:00	7.7	11.8	12
1900-01-01 05:40:00	7.7	11.6	12
1900-01-01 05:50:00	7.8	11.6	11.8
1900-01-01 06:00:00	7.7	11.6	11.8
1900-01-01 06:10:00	7.8	11.6	11.8
1900-01-01 06:20:00	7.7	11.6	11.8
1900-01-01 06:30:00	7.7	11.6	11.8
1900-01-01 06:40:00	7.7	11.6	11.8
1900-01-01 06:50:00	7.7	11.5	11.8
1900-01-01 07:00:00	7.7	11.5	11.6
1900-01-01 07:10:00	7.7	11.5	11.6
1900-01-01 07:20:00	7.7	11.5	11.5
1900-01-01 07:30:00	7.6	11.5	11.5
1900-01-01 07:40:00	7.6	11.4	11.5
1900-01-01 07:50:00	7.6	11.4	11.5
1900-01-01 08:00:00	7.6	11.4	11.5
1900-01-01 08:10:00	7.7	11.4	11.5
1900-01-01 08:20:00	7.6	11.4	11.5
1900-01-01 08:30:00	7.8	11.4	11.4
1900-01-01 08:40:00	7.7	11.4	11.4
1900-01-01 08:50:00	7.8	11.3	11.4
1900-01-01 09:00:00	8	11.3	11.4
1900-01-01 09:10:00	8.5	11.3	11.4
1900-01-01 09:20:00	8.3	11.3	11.4
1900-01-01 09:30:00	7.8	11.3	11.4
1900-01-01 09:40:00	8.5	11.3	11.4
1900-01-01 09:50:00	8.5	11.3	11.4
1900-01-01 10:00:00	9	11.3	11.4
1900-01-01 10:10:00	9.7	11.3	11.4
1900-01-01 10:20:00	10.1	11.3	11.3
1900-01-01 10:30:00	10.8	11.3	11.3
1900-01-01 10:40:00	11.3	11.3	11.3
1900-01-01 10:50:00	12	11.3	11.4
1900-01-01 11:00:00	13.3	11.3	11.4
1900-01-01 11:10:00	14.4	11.4	11.4
1900-01-01 11:20:00	14.7	11.4	11.6
1900-01-01 11:30:00	15.6	11.4	11.4
1900-01-01 11:40:00	18.3	11.5	11.5
1900-01-01 11:50:00	17.4	11.6	11.6
1900-01-01 12:00:00	19.8	11.6	11.5
1900-01-01 12:10:00	18.9	11.8	11.6
1900-01-01 12:20:00	21.5	11.8	11.6
1900-01-01 12:30:00	20.6	12	11.8
1900-01-01 12:40:00	19.8	12.2	11.9
1900-01-01 12:50:00	20.7	12.2	11.9
1900-01-01 13:00:00	21.1	12.4	12
1900-01-01 13:10:00	20.2	12.6	12.3
1900-01-01 13:20:00	19.9	12.6	12.3
1900-01-01 13:30:00	19.2	12.7	12.4
1900-01-01 13:40:00	18.4	12.8	12.6
1900-01-01 13:50:00	18.6	13	12.7
1900-01-01 14:00:00	16.6	13.1	12.8
1900-01-01 14:10:00	17.4	13.1	13
1900-01-01 14:20:00	16.2	13.2	13.1
1900-01-01 14:30:00	16.1	13.3	13.2
1900-01-01 14:40:00	14.5	13.3	13.1
1900-01-01 14:50:00	17.4	13.3	13.3
1900-01-01 15:00:00	18	13.3	13.2
1900-01-01 15:10:00	16.1	13.3	13.3
1900-01-01 15:20:00	15.2	13.5	13.5
1900-01-01 15:30:00	16.5	13.5	13.5
1900-01-01 15:40:00	17.3	13.5	13.6
1900-01-01 15:50:00	16.1	13.5	13.6
1900-01-01 16:00:00	14.5	13.5	13.5
1900-01-01 16:10:00	13.3	13.5	13.6
1900-01-01 16:20:00	13	13.5	13.6
1900-01-01 16:30:00	12.7	13.5	13.7
1900-01-01 16:40:00	12.4	13.5	13.6
1900-01-01 16:50:00	12	13.3	13.6
1900-01-01 17:00:00	11.6	13.3	13.6
1900-01-01 17:10:00	11.4	13.3	13.5
1900-01-01 17:20:00	11	13.3	13.6
1900-01-01 17:30:00	10.7	13.2	13.6
1900-01-01 17:40:00	10.5	13.2	13.6
1900-01-01 17:50:00	10.3	13.2	13.5
1900-01-01 18:00:00	10.1	13.2	13.5
1900-01-01 18:10:00	9.9	13.2	13.5
1900-01-01 18:20:00	9.8	13.2	13.3
1900-01-01 18:30:00	9.7	13.2	13.3
1900-01-01 18:40:00	9.3	13	13.3
1900-01-01 18:50:00	9.3	13	13.3
1900-01-01 19:00:00	9	13	13.3
1900-01-01 19:10:00	9	13	13.2
1900-01-01 19:20:00	8.9	13	13.2
1900-01-01 19:30:00	8.6	13	13.2
1900-01-01 19:40:00	8.6	12.7	13.1
1900-01-01 19:50:00	8.5	12.7	13.1
1900-01-01 20:00:00	8.5	12.7	13.1
1900-01-01 20:10:00	8.2	12.7	13.1
1900-01-01 20:20:00	8.1	12.6	13
1900-01-01 20:30:00	8.2	12.6	12.8
1900-01-01 20:40:00	8.1	12.6	12.8
1900-01-01 20:50:00	8	12.6	12.8
1900-01-01 21:00:00	7.8	12.6	12.7
1900-01-01 21:10:00	7.7	12.6	12.8
1900-01-01 21:20:00	7.6	12.5	12.7
1900-01-01 21:30:00	7.6	12.5	12.7
1900-01-01 21:40:00	7.6	12.5	12.6
1900-01-01 21:50:00	7.4	12.5	12.6
1900-01-01 22:00:00	7.4	12.5	12.4
1900-01-01 22:10:00	7.4	12.3	12.4
1900-01-01 22:20:00	7.4	12.2	12.4
1900-01-01 22:30:00	7.3	12.2	12.4
1900-01-01 22:40:00	7.2	12.2	12.3
1900-01-01 22:50:00	7.2	12.2	12.3
1900-01-01 23:00:00	6.9	12.2	12.3
1900-01-01 23:10:00	6.9	12.1	12.2
1900-01-01 23:20:00	6.9	12.1	12.2
1900-01-01 23:30:00	6.8	12.1	12.2
1900-01-01 23:40:00	6.8	12.1	12.2
1900-01-01 23:50:00	6.7	12.1	12.2
1900-01-02	6.7	12.1	12.2
	11.5851	12.5149	12.4934

## Sheet: IWHS heat collection performanc
12.29			1.7			1.19			12.08
Air temperature in greenhouse	Water temperature	Time	Air temperature in greenhouse	Water temperature	Time	Air temperature in greenhouse	Water temperature	Time	Air temperature in greenhouse	Water temperature	Time
21.4	11.8	12:40:00	25.3	11.9	14:10:00	23.8	18	12:50:00	26.8	14.4	11:00:00
22.3	12.3	12:50:00	25.3	12.4	14:20:00	25.7	18.8	13:00:00	23.6	14.7	11:10:00
23.3	13.2	13:00:00	25.7	13.1	14:30:00	25.6	20.1	13:10:00	22.2	14.9	11:20:00
24.9	13.8	13:10:00	24.8	14.2	14:40:00	25.6	20.8	13:20:00	21.4	15.4	11:30:00
25.4	14.4	13:20:00	23.7	15	14:50:00	25.6	21.6	13:30:00	21.1	16	11:40:00
25.2	15.3	13:30:00	23.1	15.8	15:00:00	25.1	22.5	13:40:00	21	16.4	11:50:00
25.6	15.7	13:40:00	24	16.4	15:10:00				23.2	16.7	12:00:00
26.2	16.6	13:50:00	24.3	17.1	15:20:00				25.6	17.3	12:10:00
25.4	17	14:00:00	23.5	17.8	15:30:00				27.2	17.9	12:20:00
25.2	17.5	14:10:00	24.1	18	15:40:00				25.8	18.3	12:30:00
25.3	18	14:20:00	21.4	18.4	15:50:00				25.1	18.8	12:40:00
25.6	18.5	14:30:00	22.7	18.7	16:00:00				24.4	19.2	12:50:00
24.9	18.8	14:40:00	22.4	18.9	16:10:00				25.1	20.1	13:00:00
24.5	19.4	14:50:00	22.6	19.2	16:20:00				25.1	20.4	13:10:00
24.1	19.6	15:00:00							25.3	21	13:20:00
23.2	20.1	15:10:00							25.8	21.4	13:30:00
23.1	20.3	15:12:00							26.1	21.5	13:40:00
									26.4	22	13:50:00
									26.6	22.4	14:00:00
									26.9	22.5	14:10:00
									27.2	22.9	14:20:00
									27.4	23.1	14:30:00

## Sheet: different wind speed
		2.3m/s	3.4m/s	4.5m/s	2.3m/s	3.4m/s	4.5m/s		2.3m/s	3.4m/s	4.5m/s
2022-12-07	11:30:00	9.3	9.5	9.4	9.4-17.0	9.5-17.5	9.3-17.5		7.6	8	8.2
2022-12-07	12:00:00	11.3	11.1	11	10.6-17.5	10.5-17.8	10.4-18.3		6.9	7.3	7.9
2022-12-07	12:30:00	13.6	13.3	13.2	11.5-20.9	11.6-21.6	11.7-22.1		9.4	10	10.4
2022-12-07	13:00:00	15.7	15.2	15	12.4-18.7	12.3-19.1	12.2-19.3		6.3	6.8	7.1
2022-12-07	13:30:00	16.9	16.5	16.2	10.9-19.2	10.8-20.0	10.8-20.4		8.1	9.2	9.6
2022-12-07	14:00:00	17.4	17.3	16.7					7.66	8.26	8.64
2022-12-07	14:30:00	17.5	17.5	17
2022-12-08	10:30:00	10.4	10.5	10.6
2022-12-08	11:00:00	12	12	11.6
2022-12-08	11:30:00	14.4	13.9	13.6
2022-12-08	12:00:00	15.4	14.8	14.6
2022-12-08	12:30:00	15.4	15.1	15
2022-12-08	13:00:00	17.4	16.8	16.4
2022-12-08	13:30:00	18.3	17.8	17.5
2022-12-12	11:00:00	11.7	11.6	11.5
2022-12-12	11:30:00	14.1	13.5	13.2
2022-12-12	12:00:00	15	14.5	13.6
2022-12-12	12:30:00	17	16.5	15.9
2022-12-12	13:00:00	19.3	18.8	18.1
2022-12-12	13:30:00	21.3	20.6	20
2022-12-12	14:00:00	22.1	21.6	20.9
2022-12-13	10:50:00	12.2	12.3	12.4
2022-12-13	11:20:00	14.3	14.1	13.9
2022-12-13	11:50:00	15.2	15	14.7
2022-12-13	12:20:00	16.8	16.4	16.2
2022-12-13	12:50:00	17.8	17.6	17.3
2022-12-13	13:20:00	18.4	18.3	18.2
2022-12-13	13:50:00	19.3	19.1	18.7
2022-12-14	10:20:00	10.8	10.8	10.9
2022-12-14	10:50:00	13.1	12.7	12.6
2022-12-14	11:20:00	14.8	14.6	14.3
2022-12-14	11:50:00	16.5	16.1	15.6
2022-12-14	12:20:00	18.5	18.1	17.5
2022-12-14	12:50:00	19.2	18.8	18.4
2022-12-14	13:20:00	20.4	20	19.2

## Sheet: different height heat exchanger
10.31	Water temperature/℃			11.12	Water temperature/℃			11.14	Water temperature/℃			11.15	Water temperature/℃			11.19	Water temperature/℃				Inlet air temperature
Time	Bottom	Middle	Top		Bottom	Middle	Top		Bottom	Middle	Top		Bottom	Middle	Top		Bottom	Middle	Top	Time	Bottom	Middle	Top
	H1	H2	H3		H1	H2	H3		H1	H2	H3		H1	H2	H3		H1	H2	H3	2022-11-19 09:00:00	16.4	16.1	15.7
08:30:00	16.5	16.6	16.6	10:00:00	14.3	14.3	14.3	09:30:00	13.9	13.7	13.6	09:00:00	14.7	14.1	14.1	09:00:00	13.5	13	13	2022-11-19 09:10:00	17.1	17	16.8
09:00:00	17.2	17	17.3	10:30:00	15.2	14.8	14.8	10:00:00	14.2	14	14	09:30:00	15.2	15	15	09:30:00	14.1	14	14.1	2022-11-19 09:20:00	18.5	17.8	17.1
09:30:00	18.3	18.2	18.2	11:00:00	15.8	15.4	15.4	10:30:00	15.7	15.8	15.8	10:00:00	17.1	17.4	17.4	10:00:00	14.7	15.3	15.7	2022-11-19 09:30:00	19.6	18.7	18.2
10:00:00	20.2	19.5	19.2	11:30:00	16.6	16.4	16.4	11:00:00	16.7	17	17	10:30:00	17.8	18.2	18.2	10:30:00	16.8	17.4	18.1	2022-11-19 09:40:00	20.1	19.7	18.4
10:30:00	21.7	21.1	20.6	12:00:00	17.6	17.4	17.4	11:30:00	17.8	18.2	18.2	11:00:00	18.5	19.3	19.3	11:00:00	18.7	19.6	20.6	2022-11-19 09:50:00	21.4	21.1	20.2
11:00:00	23.1	22.5	21.7	12:30:00	18.5	18.2	18.2	12:00:00	19.1	19.7	19.7	11:30:00	18.9	19.7	19.7	11:30:00	19.5	20.5	21.4	2022-11-19 10:00:00	22.9	22.4	21.7
11:30:00	24.8	23.9	23.3	13:00:00	19.9	19.6	19.6	12:30:00	19.9	20.6	20.6	12:00:00	19.5	20.2	20.2	12:00:00	20.1	21	21.9	2022-11-19 10:10:00	23.7	23.5	22.3
12:00:00	26.5	25.3	24.7	13:30:00	20.9	20.6	20.6	13:00:00	20.7	21.5	21.5	12:30:00	19.9	20.5	20.5	12:30:00	21	21.7	22.5	2022-11-19 10:20:00	25.1	24.9	23.7
12:30:00	28	27.2	26.2	14:00:00	21.3	21	21.1	13:30:00	21.2	22.1	22.1	13:00:00	20	20.7	20.7	13:00:00	21.3	22.1	22.8	2022-11-19 10:30:00	26.5	26.2	25.1
13:00:00	29.5	28.7	27.6	14:30:00	22	21.7	21.7	14:00:00	22.3	23	23	13:30:00	20.9	21.3	21.3	13:30:00	22	22.5	23.3	2022-11-19 10:40:00	27.6	27.4	26.1
13:30:00	30.6	29.7	28.4					14:30:00	22.7	23.5	24.2	14:00:00	21	21.6	21.6	14:00:00	22.3	22.8	23.5	2022-11-19 10:50:00	28.7	28.4	27.1
14:00:00	31.6	30.8	29.3									14:30:00	21.6	22.2	22.6					2022-11-19 11:00:00	29.2	28	26.3
14:30:00	32.2	31.5	29.9																	2022-11-19 11:10:00	25.1	23.7	23.8
	Total amount of solar radiation /MJ				Total amount of solar radiation /MJ				Total amount of solar radiation /MJ				Total amount of solar radiation /MJ				Total amount of solar radiation /MJ			2022-11-19 11:20:00	24.9	22.1	21.6
Time	Bottom	Middle	Top	Time	Bottom	Middle	Top	Time	Bottom	Middle	Top	Time	Bottom	Middle	Top	Time	Bottom	Middle	Top	2022-11-19 11:30:00	22.3	21.6	21.3
08:30:00	0	0	0	08:30:00	13.5	0	0	08:30:00	0	0	0	08:30:00	0	0	0	08:30:00	0	0	0	2022-11-19 11:40:00	24.6	23.5	23.1
09:00:00	247.413	288.487	251.913	09:00:00	32.5667	17.6778	13.3963	09:00:00	67.6143	48.6536	37.6679	09:00:00	195.663	299.13	237.63	09:00:00	189.36	280.033	282.034	2022-11-19 11:50:00	23.6	23.3	22.7
09:30:00	637.146	536.839	460.24	09:30:00	50.5615	32.4385	25.2154	09:30:00	121	93.332	68.78	09:30:00	472.974	573.852	405.026	09:30:00	403.35	544.507	400.246	2022-11-19 12:00:00	25.9	25.1	24.1
10:00:00	912.954	663.676	370.739	10:00:00	51.072	33.22	25.576	10:00:00	414.216	330.688	227.856	10:00:00	811.317	809.652	738.491	10:00:00	773.158	782.746	558.496	2022-11-19 12:10:00	23.6	23.5	23.7
10:30:00	1076.63	907.547	391.876	10:30:00	138.408	93.7154	65.75	10:30:00	1051.83	775.04	629.964	10:30:00	1230.75	993.596	790.117	10:30:00	1234.61	919.486	748.182	2022-11-19 12:20:00	24.1	23.8	23.1
11:00:00	1279.71	980.941	403.173	11:00:00	216.624	165.276	116.16	11:00:00	1359.66	1063.58	801.796	11:00:00	1342.92	1047.13	623.861	11:00:00	1383.27	1039	910.317	2022-11-19 12:30:00	23.8	23.3	22
11:30:00	1404.56	1075.39	413.028	11:30:00	346.688	255.621	149.092	11:30:00	1562.76	1094.3	510.787	11:30:00	1479.09	1049.51	483.552	11:30:00	1514.88	1191.72	530.971	2022-11-19 12:40:00	24.3	24.5	23.9
12:00:00	1411.71	1117.24	418.938	12:00:00	410.996	303.136	172.064	12:00:00	1395.79	1253.65	497.522	12:00:00	1368.15	1029.68	472.677	12:00:00	1534.56	1194.58	492.042	2022-11-19 12:50:00	23.8	22.9	22.6
12:30:00	1416.92	1203.12	413.596	12:30:00	573.024	452.864	253.908	12:30:00	1514.48	1276.2	483.068	12:30:00	549.304	450.809	245.609	12:30:00	1540.13	979.884	477.758	2022-11-19 13:00:00	24	24.2	23.9
13:00:00	1400.84	1196.25	407.823	13:00:00	513.78	390.792	244.7	13:00:00	1480.07	1281.65	484.764	13:00:00	1340.55	1176.57	484.296	13:00:00	1448.01	996.679	476.317	2022-11-19 13:10:00	22.9	22.9	22.3
13:30:00	1445.62	1118.56	400.457	13:30:00	1528.27	1141.74	471.076	13:30:00	1571.7	1230.97	462.4	13:30:00	1147.82	1013.13	414.148	13:30:00	1516.76	929.387	456.779	2022-11-19 13:20:00	23.6	23.2	22.6
14:00:00	1309.03	1086.44	376.148	14:00:00	997.72	1160.96	420.656	14:00:00	898.779	1177.72	437.396	14:00:00	857.487	926.891	400.261	14:00:00	1028.42	1095.44	431.964	2022-11-19 13:29:59	23.1	23.1	22.5
14:30:00	1201.26	977.059	348.237	14:30:00	1247.14	1102.48	401.876	14:30:00	1257.35	919.196	406.952	14:30:00	1018.51	760.817	367.148	14:30:00	1185.39	1069.28	401.197	2022-11-19 13:39:59	23.6	23.2	22.9
15:00:00	1006.51	834.389	314.544	15:00:00	1099.33	857.924	339.716	15:00:00	1111.34	941.667	376.171	15:00:00	215.064	169.068	120.268	15:00:00	1098.8	910.754	375.417	2022-11-19 13:49:59	23.4	23.3	23
15:30:00	804.067	681.094	267.422	15:30:00	242.6	201.172	123.756	15:30:00	958.622	837.143	413.065	15:30:00	377.573	308.959	184.068	15:30:00	885.669	757.915	439.376	2022-11-19 13:59:59	21.9	21.6	21.8
16:00:00	463.816	441.919	210.641	16:00:00	132.8	147.4	129.9													average	23.3968	22.9032	22.2452

## Sheet: Temperature changes in the dryi
	Air temperature	Water temperature	Time
2022-12-05	7.5	10.3	00:00:00
2022-12-05 00:10:00	7.4	10.3	00:10:00
2022-12-05 00:20:00	7.4	10.3	00:20:00
2022-12-05 00:30:00	7.4	10.3	00:30:00
2022-12-05 00:40:00	7.2	10.2	00:40:00
2022-12-05 00:50:00	7.2	10.1	00:50:00
2022-12-05 01:00:00	7.2	10.1	01:00:00
2022-12-05 01:10:00	7.2	10.1	01:10:00
2022-12-05 01:20:00	7.1	10.1	01:20:00
2022-12-05 01:30:00	7.1	10.1	01:30:00
2022-12-05 01:40:00	7	10.1	01:40:00
2022-12-05 01:50:00	7	10.1	01:50:00
2022-12-05 02:00:00	6.8	10.1	02:00:00
2022-12-05 02:10:00	6.8	10.1	02:10:00
2022-12-05 02:20:00	6.8	10.1	02:20:00
2022-12-05 02:30:00	6.8	10	02:30:00
2022-12-05 02:40:00	6.7	10	02:40:00
2022-12-05 02:50:00	6.7	10	02:50:00
2022-12-05 03:00:00	6.6	10	03:00:00
2022-12-05 03:10:00	6.5	10	03:10:00
2022-12-05 03:20:00	6.5	9.9	03:20:00
2022-12-05 03:30:00	6.5	9.9	03:30:00
2022-12-05 03:40:00	6.4	9.9	03:40:00
2022-12-05 03:50:00	6.4	9.9	03:50:00
2022-12-05 04:00:00	6.4	9.9	04:00:00
2022-12-05 04:10:00	6.4	9.9	04:10:00
2022-12-05 04:20:00	6.3	9.8	04:20:00
2022-12-05 04:30:00	6.3	9.8	04:30:00
2022-12-05 04:40:00	6.3	9.8	04:40:00
2022-12-05 04:50:00	6.2	9.8	04:50:00
2022-12-05 05:00:00	6.1	9.7	05:00:00
2022-12-05 05:10:00	6.1	9.7	05:10:00
2022-12-05 05:20:00	6.1	9.7	05:20:00
2022-12-05 05:30:00	6	9.7	05:30:00
2022-12-05 05:40:00	6	9.6	05:40:00
2022-12-05 05:50:00	6	9.6	05:50:00
2022-12-05 06:00:00	6	9.6	06:00:00
2022-12-05 06:10:00	5.9	9.6	06:10:00
2022-12-05 06:20:00	5.9	9.6	06:20:00
2022-12-05 06:30:00	5.9	9.6	06:30:00
2022-12-05 06:40:00	5.8	9.5	06:40:00
2022-12-05 06:50:00	5.8	9.5	06:50:00
2022-12-05 07:00:00	5.7	9.5	07:00:00
2022-12-05 07:10:00	5.7	9.5	07:10:00
2022-12-05 07:20:00	5.7	9.4	07:20:00
2022-12-05 07:30:00	5.7	9.4	07:30:00
2022-12-05 07:40:00	5.7	9.4	07:40:00
2022-12-05 07:50:00	5.7	9.4	07:50:00
2022-12-05 08:00:00	5.7	9.4	08:00:00
2022-12-05 08:10:00	5.7	9.3	08:10:00
2022-12-05 08:20:00	5.7	9.3	08:20:00
2022-12-05 08:30:00	5.8	9.3	08:30:00
2022-12-05 08:40:00	5.9	9.3	08:40:00
2022-12-05 08:50:00	6.5	9.3	08:50:00
2022-12-05 09:00:00	7.7	9.3	09:00:00
2022-12-05 09:10:00	9.5	9.3	09:10:00
2022-12-05 09:20:00	10.9	9.3	09:20:00
2022-12-05 09:30:00	13.1	9.3	09:30:00
2022-12-05 09:40:00	15.1	9.3	09:40:00
2022-12-05 09:50:00	17.1	9.3	09:50:00
2022-12-05 10:00:00	18.3	9.3	10:00:00
2022-12-05 10:10:00	20.1	9.3	10:10:00
2022-12-05 10:20:00	21.9	9.3	10:20:00
2022-12-05 10:30:00	22.1	9.3	10:30:00
2022-12-05 10:40:00	22.4	9.3	10:40:00
2022-12-05 10:50:00	23.1	9.3	10:50:00
2022-12-05 11:00:00	23.8	9.3	11:00:00
2022-12-05 11:10:00	25.2	9.3	11:10:00
2022-12-05 11:20:00	24.6	9.3	11:20:00
2022-12-05 11:30:00	23.9	9.3	11:30:00
2022-12-05 11:40:00	24.4	9.5	11:40:00
2022-12-05 11:50:00	24.5	9.5	11:50:00
2022-12-05 12:00:00	25.6	9.5	12:00:00
2022-12-05 12:10:00	24.8	9.5	12:10:00
2022-12-05 12:20:00	25.2	9.7	12:20:00
2022-12-05 12:30:00	25.5	9.9	12:30:00
2022-12-05 12:40:00	25.8	9.9	12:40:00
2022-12-05 12:50:00	26	9.9	12:50:00
2022-12-05 13:00:00	26	9.9	13:00:00
2022-12-05 13:10:00	26.2	10	13:10:00
2022-12-05 13:20:00	26.2	10	13:20:00
2022-12-05 13:30:00	26.6	10.2	13:30:00
2022-12-05 13:40:00	26.6	10.2	13:40:00
2022-12-05 13:50:00	26.4	10.3	13:50:00
2022-12-05 14:00:00	25.7	10.4	14:00:00
2022-12-05 14:10:00	24.8	10.5	14:10:00
2022-12-05 14:20:00	25.4	10.5	14:20:00
2022-12-05 14:30:00	24.8	10.6	14:30:00
2022-12-05 14:40:00	23.9	10.6	14:40:00
2022-12-05 14:50:00	23.1	10.8	14:50:00
2022-12-05 15:00:00	24	11	15:00:00
2022-12-05 15:10:00	24	11	15:10:00
2022-12-05 15:20:00	22.5	11.2	15:20:00
2022-12-05 15:30:00	21.2	11.2	15:30:00
2022-12-05 15:40:00	20	11.2	15:40:00
2022-12-05 15:50:00	19	11.2	15:50:00
2022-12-05 16:00:00	18.2	11.3	16:00:00
2022-12-05 16:10:00	17	11.3	16:10:00
2022-12-05 16:20:00	15.3	11.3	16:20:00
2022-12-05 16:30:00	14.2	11.3	16:30:00
2022-12-05 16:40:00	13.1	11.5	16:40:00
2022-12-05 16:50:00	13.1	11.5	16:50:00
2022-12-05 17:00:00	13.1	11.5	17:00:00
2022-12-05 17:10:00	13	11.5	17:10:00
2022-12-05 17:20:00	12.3	11.5	17:20:00
2022-12-05 17:30:00	11.8	11.5	17:30:00
2022-12-05 17:40:00	11.8	11.6	17:40:00
2022-12-05 17:50:00	11.2	11.6	17:50:00
2022-12-05 18:00:00	11.2	11.6	18:00:00
2022-12-05 18:10:00	10.6	11.6	18:10:00
2022-12-05 18:20:00	10.5	11.6	18:20:00
2022-12-05 18:30:00	10.3	11.6	18:30:00
2022-12-05 18:40:00	10.4	11.6	18:40:00
2022-12-05 18:50:00	10	11.6	18:50:00
2022-12-05 18:59:59	10	11.6	19:00:00
2022-12-05 19:09:59	9.9	11.6	19:10:00
2022-12-05 19:19:59	9.7	11.6	19:20:00
2022-12-05 19:29:59	9.5	11.6	19:30:00
2022-12-05 19:39:59	9.2	11.6	19:40:00
2022-12-05 19:49:59	9.2	11.6	19:50:00
2022-12-05 19:59:59	9.2	11.6	20:00:00
2022-12-05 20:09:59	8.9	11.6	20:10:00
2022-12-05 20:19:59	8.8	11.5	20:20:00
2022-12-05 20:29:59	8.7	11.5	20:30:00
2022-12-05 20:39:59	8.6	11.5	20:40:00
2022-12-05 20:49:59	8.5	11.5	20:50:00
2022-12-05 20:59:59	8.3	11.5	21:00:00
2022-12-05 21:09:59	8.2	11.4	21:10:00
2022-12-05 21:19:59	8.2	11.4	21:20:00
2022-12-05 21:29:59	8.2	11.4	21:30:00
2022-12-05 21:39:59	8	11.4	21:40:00
2022-12-05 21:49:59	8	11.4	21:50:00
2022-12-05 21:59:59	7.9	11.4	22:00:00
2022-12-05 22:09:59	7.8	11.4	22:10:00
2022-12-05 22:19:59	7.8	11.4	22:20:00
2022-12-05 22:29:59	7.6	11.4	22:30:00
2022-12-05 22:39:59	7.6	11.4	22:40:00
2022-12-05 22:49:59	7.6	11.4	22:50:00
2022-12-05 22:59:59	7.6	11.4	23:00:00
2022-12-05 23:09:59	7.4	11.4	23:10:00
2022-12-05 23:19:59	7.2	11.4	23:20:00
2022-12-05 23:29:59	7.1	11.4	23:30:00
2022-12-05 23:39:59	7	11.4	23:40:00
2022-12-05 23:49:59	7	11.4	23:50:00
2022-12-05 23:59:59	6.8	11.4	1900-01-01
2022-12-06 00:09:59	6.8	11.4	1900-01-01 00:10:00
2022-12-06 00:19:59	6.8	11.4	1900-01-01 00:20:00
2022-12-06 00:29:59	6.8	11.4	1900-01-01 00:30:00
2022-12-06 00:39:59	6.8	11.4	1900-01-01 00:40:00
2022-12-06 00:49:59	6.7	11.3	1900-01-01 00:50:00
2022-12-06 00:59:59	6.7	11.3	1900-01-01 01:00:00
2022-12-06 01:09:59	6.7	11.3	1900-01-01 01:10:00
2022-12-06 01:19:59	6.6	11.3	1900-01-01 01:20:00
2022-12-06 01:29:59	6.6	11.3	1900-01-01 01:30:00
2022-12-06 01:39:59	6.6	11.3	1900-01-01 01:40:00
2022-12-06 01:49:59	6.5	11.3	1900-01-01 01:50:00
2022-12-06 01:59:59	6.5	11.3	1900-01-01 02:00:00
2022-12-06 02:09:59	6.4	11.3	1900-01-01 02:10:00
2022-12-06 02:19:59	6.1	11.3	1900-01-01 02:20:00
2022-12-06 02:29:59	6.1	11.3	1900-01-01 02:30:00
2022-12-06 02:39:59	6	11.2	1900-01-01 02:40:00
2022-12-06 02:49:59	6	11.2	1900-01-01 02:50:00
2022-12-06 02:59:59	6	11.2	1900-01-01 03:00:00
2022-12-06 03:09:59	6	11.2	1900-01-01 03:10:00
2022-12-06 03:19:59	6	11.2	1900-01-01 03:20:00
2022-12-06 03:29:59	5.8	11.1	1900-01-01 03:30:00
2022-12-06 03:39:59	5.7	11.1	1900-01-01 03:40:00
2022-12-06 03:49:59	6	11.1	1900-01-01 03:50:00
2022-12-06 03:59:59	6.1	11.1	1900-01-01 04:00:00
2022-12-06 04:09:59	6	11.1	1900-01-01 04:10:00
2022-12-06 04:19:59	5.8	11	1900-01-01 04:20:00
2022-12-06 04:29:59	5.9	11	1900-01-01 04:30:00
2022-12-06 04:39:59	5.8	11	1900-01-01 04:40:00
2022-12-06 04:49:59	5.7	11	1900-01-01 04:50:00
2022-12-06 04:59:59	5.7	11	1900-01-01 05:00:00
2022-12-06 05:09:59	5.5	11	1900-01-01 05:10:00
2022-12-06 05:19:59	5.6	11	1900-01-01 05:20:00
2022-12-06 05:29:59	5.4	10.7	1900-01-01 05:30:00
2022-12-06 05:39:59	5.4	10.6	1900-01-01 05:40:00
2022-12-06 05:49:59	5.7	10.6	1900-01-01 05:50:00
2022-12-06 05:59:59	5.7	10.6	1900-01-01 06:00:00
2022-12-06 06:09:59	5.5	10.6	1900-01-01 06:10:00
2022-12-06 06:19:59	5.5	10.6	1900-01-01 06:20:00
2022-12-06 06:29:59	5.6	10.6	1900-01-01 06:30:00
2022-12-06 06:39:59	5.6	10.6	1900-01-01 06:40:00
2022-12-06 06:49:59	5.6	10.6	1900-01-01 06:50:00
2022-12-06 06:59:59	5.5	10.5	1900-01-01 07:00:00
2022-12-06 07:09:59	5.5	10.5	1900-01-01 07:10:00
2022-12-06 07:19:59	5.4	10.5	1900-01-01 07:20:00
2022-12-06 07:29:59	5.5	10.6	1900-01-01 07:30:00
2022-12-06 07:39:59	5.1	10.4	1900-01-01 07:40:00
2022-12-06 07:49:59	5.3	10.4	1900-01-01 07:50:00
2022-12-06 07:59:59	5.4	10.4	1900-01-01 08:00:00
2022-12-06 08:09:59	5.4	10.3	1900-01-01 08:10:00
2022-12-06 08:19:59	5.4	10.3	1900-01-01 08:20:00
2022-12-06 08:29:59	5.6	10.3	1900-01-01 08:30:00
2022-12-06 08:39:59	5.6	10.3	1900-01-01 08:40:00
2022-12-06 08:49:59	5.6	10.3	1900-01-01 08:50:00
2022-12-06 08:59:59	5.7	10.3	1900-01-01 09:00:00
2022-12-06 09:09:59	6.8	10.2	1900-01-01 09:10:00
2022-12-06 09:19:59	8	10.2	1900-01-01 09:20:00
2022-12-06 09:29:59	9.2	10.2	1900-01-01 09:30:00
2022-12-06 09:39:59	10.9	10.2	1900-01-01 09:40:00
2022-12-06 09:49:59	12	10.2	1900-01-01 09:50:00
2022-12-06 09:59:59	14.6	10.2	1900-01-01 10:00:00
2022-12-06 10:09:59	16	10.2	1900-01-01 10:10:00
2022-12-06 10:19:59	17.1	10.2	1900-01-01 10:20:00
2022-12-06 10:29:59	19.4	10.2	1900-01-01 10:30:00
2022-12-06 10:39:59	18.5	10.3	1900-01-01 10:40:00
2022-12-06 10:49:59	19	10.3	1900-01-01 10:50:00
2022-12-06 10:59:59	22	10.3	1900-01-01 11:00:00
2022-12-06 11:09:59	22.3	10.3	1900-01-01 11:10:00
2022-12-06 11:19:59	23	10.3	1900-01-01 11:20:00
2022-12-06 11:29:59	23.5	10.3	1900-01-01 11:30:00
2022-12-06 11:40:00	24	10.4	1900-01-01 11:40:00
2022-12-06 11:50:00	24.5	10.4	1900-01-01 11:50:00
2022-12-06 12:00:00	25	10.4	1900-01-01 12:00:00
2022-12-06 12:10:01	24.5	10.4	1900-01-01 12:10:00
2022-12-06 12:20:01	24.7	10.6	1900-01-01 12:20:00
2022-12-06 12:30:02	23	10.6	1900-01-01 12:30:00
2022-12-06 12:40:02	22	10.7	1900-01-01 12:40:00
2022-12-06 12:50:03	24.7	10.7	1900-01-01 12:50:00
2022-12-06 13:00:03	25	10.8	1900-01-01 13:00:00
2022-12-06 13:10:04	23	10.8	1900-01-01 13:10:00
2022-12-06 13:20:04	22.6	11	1900-01-01 13:20:00
2022-12-06 13:30:05	22	11	1900-01-01 13:30:00
2022-12-06 13:40:05	24.4	11	1900-01-01 13:40:00
2022-12-06 13:50:06	24.1	11.1	1900-01-01 13:50:00
2022-12-06 14:00:06	24.1	11.1	1900-01-01 14:00:00
2022-12-06 14:10:07	21.9	11.1	1900-01-01 14:10:00
2022-12-06 14:20:07	21.9	11.3	1900-01-01 14:20:00
2022-12-06 14:30:08	21.6	11.4	1900-01-01 14:30:00
2022-12-06 14:40:08	23.8	11.4	1900-01-01 14:40:00
2022-12-06 14:50:09	21.1	11.6	1900-01-01 14:50:00
2022-12-06 15:00:09	22	11.6	1900-01-01 15:00:00
2022-12-06 15:10:10	22.7	11.7	1900-01-01 15:10:00
2022-12-06 15:20:10	22.7	11.8	1900-01-01 15:20:00
2022-12-06 15:30:11	22.5	11.8	1900-01-01 15:30:00
2022-12-06 15:40:11	21	11.8	1900-01-01 15:40:00
2022-12-06 15:50:12	19.9	11.8	1900-01-01 15:50:00
2022-12-06 16:00:12	18.3	11.9	1900-01-01 16:00:00
2022-12-06 16:10:13	17	11.9	1900-01-01 16:10:00
2022-12-06 16:20:13	15.3	12	1900-01-01 16:20:00
2022-12-06 16:30:14	14.5	12	1900-01-01 16:30:00
2022-12-06 16:40:14	14.5	12	1900-01-01 16:40:00
2022-12-06 16:50:15	14.3	12	1900-01-01 16:50:00
2022-12-06 17:00:15	14	12	1900-01-01 17:00:00
2022-12-06 17:10:16	13.8	12	1900-01-01 17:10:00
2022-12-06 17:20:16	13.7	12.1	1900-01-01 17:20:00
2022-12-06 17:30:17	13.4	12.1	1900-01-01 17:30:00
2022-12-06 17:40:17	13.1	12.1	1900-01-01 17:40:00
2022-12-06 17:50:18	13	12.1	1900-01-01 17:50:00
2022-12-06 18:00:18	12.6	12.1	1900-01-01 18:00:00
2022-12-06 18:10:19	12.2	12.2	1900-01-01 18:10:00
2022-12-06 18:20:19	12.3	12.2	1900-01-01 18:20:00
2022-12-06 18:30:20	12	12.2	1900-01-01 18:30:00
2022-12-06 18:40:20	11.9	12.2	1900-01-01 18:40:00
2022-12-06 18:50:21	11.8	12.2	1900-01-01 18:50:00
2022-12-06 19:00:21	11.8	12.2	1900-01-01 19:00:00
2022-12-06 19:10:22	11.7	12.2	1900-01-01 19:10:00
2022-12-06 19:20:22	11.5	12.2	1900-01-01 19:20:00
2022-12-06 19:30:23	11.5	12.2	1900-01-01 19:30:00
2022-12-06 19:40:23	11.5	12.2	1900-01-01 19:40:00
2022-12-06 19:50:24	11.2	12.2	1900-01-01 19:50:00
2022-12-06 20:00:24	11	12.2	1900-01-01 20:00:00
2022-12-06 20:10:24	10.9	12.2	1900-01-01 20:10:00
2022-12-06 20:20:25	10.8	12.2	1900-01-01 20:20:00
2022-12-06 20:30:25	10.7	12.2	1900-01-01 20:30:00
2022-12-06 20:40:26	10.7	12.2	1900-01-01 20:40:00
2022-12-06 20:50:26	10.7	12.2	1900-01-01 20:50:00
2022-12-06 21:00:27	10.7	12.2	1900-01-01 21:00:00
2022-12-06 21:10:27	10.3	12.2	1900-01-01 21:10:00
2022-12-06 21:20:28	10.2	12.2	1900-01-01 21:20:00
2022-12-06 21:30:28	10.1	12.2	1900-01-01 21:30:00
2022-12-06 21:40:29	10.1	12.2	1900-01-01 21:40:00
2022-12-06 21:50:29	10	12.2	1900-01-01 21:50:00
2022-12-06 22:00:30	9.9	12.2	1900-01-01 22:00:00
2022-12-06 22:10:30	9.9	12.2	1900-01-01 22:10:00
2022-12-06 22:20:31	9.6	12.2	1900-01-01 22:20:00
2022-12-06 22:30:31	9.6	12.2	1900-01-01 22:30:00
2022-12-06 22:40:32	9.5	12.2	1900-01-01 22:40:00
2022-12-06 22:50:32	9.5	12.2	1900-01-01 22:50:00
2022-12-06 23:00:33	9.5	12.2	1900-01-01 23:00:00
2022-12-06 23:10:33	9.3	12.2	1900-01-01 23:10:00
2022-12-06 23:20:34	9.3	12.2	1900-01-01 23:20:00
2022-12-06 23:30:34	9.1	12.2	1900-01-01 23:30:00
2022-12-06 23:40:35	9	12.2	1900-01-01 23:40:00
2022-12-06 23:50:35	9	12.2	1900-01-01 23:50:00
2022-12-07 00:00:36	9	12.2	1900-01-02
2022-12-07 00:10:36	9	12.2	1900-01-02 00:10:00
2022-12-07 00:20:37	9	12.2	1900-01-02 00:20:00
2022-12-07 00:30:37	8.8	12.1	1900-01-02 00:30:00
2022-12-07 00:40:38	8.8	12.1	1900-01-02 00:40:00
2022-12-07 00:50:38	8.8	12.1	1900-01-02 00:50:00
2022-12-07 01:00:39	8.8	12.1	1900-01-02 01:00:00
2022-12-07 01:10:39	8.8	12.1	1900-01-02 01:10:00
2022-12-07 01:20:40	8.6	12.1	1900-01-02 01:20:00
2022-12-07 01:30:40	8.6	12.1	1900-01-02 01:30:00
2022-12-07 01:40:41	8.5	12.1	1900-01-02 01:40:00
2022-12-07 01:50:41	8.5	12.1	1900-01-02 01:50:00
2022-12-07 02:00:42	8.5	12.1	1900-01-02 02:00:00
2022-12-07 02:10:42	8.4	12.1	1900-01-02 02:10:00
2022-12-07 02:20:43	8.4	12.1	1900-01-02 02:20:00
2022-12-07 02:30:43	8.4	12.1	1900-01-02 02:30:00
2022-12-07 02:40:44	8.3	12	1900-01-02 02:40:00
2022-12-07 02:50:44	8.3	12	1900-01-02 02:50:00
2022-12-07 03:00:45	8.3	12	1900-01-02 03:00:00
2022-12-07 03:10:45	8.3	12	1900-01-02 03:10:00
2022-12-07 03:20:46	8.3	12	1900-01-02 03:20:00
2022-12-07 03:30:46	8.3	12	1900-01-02 03:30:00
2022-12-07 03:40:47	8.3	12	1900-01-02 03:40:00
2022-12-07 03:50:47	8.3	11.9	1900-01-02 03:50:00
2022-12-07 04:00:48	8.3	11.9	1900-01-02 04:00:00
2022-12-07 04:10:48	8.3	11.9	1900-01-02 04:10:00
2022-12-07 04:20:49	8.3	11.9	1900-01-02 04:20:00
2022-12-07 04:30:49	8.3	11.9	1900-01-02 04:30:00
2022-12-07 04:40:50	8.3	11.9	1900-01-02 04:40:00
2022-12-07 04:50:50	8.2	11.8	1900-01-02 04:50:00
2022-12-07 05:00:51	8.2	11.8	1900-01-02 05:00:00
2022-12-07 05:10:51	8.2	11.8	1900-01-02 05:10:00
2022-12-07 05:20:52	8.2	11.8	1900-01-02 05:20:00
2022-12-07 05:30:52	8.1	11.8	1900-01-02 05:30:00
2022-12-07 05:40:53	8.1	11.8	1900-01-02 05:40:00
2022-12-07 05:50:53	8.1	11.8	1900-01-02 05:50:00
2022-12-07 06:00:54	8.1	11.7	1900-01-02 06:00:00
2022-12-07 06:10:54	8.1	11.7	1900-01-02 06:10:00
2022-12-07 06:20:54	8.1	11.7	1900-01-02 06:20:00
2022-12-07 06:30:55	8.1	11.7	1900-01-02 06:30:00
2022-12-07 06:40:55	8.1	11.6	1900-01-02 06:40:00
2022-12-07 06:50:56	8.1	11.6	1900-01-02 06:50:00
2022-12-07 07:00:56	8	11.6	1900-01-02 07:00:00
2022-12-07 07:10:57	8	11.6	1900-01-02 07:10:00
2022-12-07 07:20:57	8	11.6	1900-01-02 07:20:00
2022-12-07 07:30:58	8	11.6	1900-01-02 07:30:00
2022-12-07 07:40:58	8	11.6	1900-01-02 07:40:00
2022-12-07 07:50:59	8	11.6	1900-01-02 07:50:00
2022-12-07 08:00:00	8	11.6	1900-01-02 08:00:00
2022-12-07 08:10:00	8	11.5	1900-01-02 08:10:00
2022-12-07 08:20:00	8	11.5	1900-01-02 08:20:00
2022-12-07 08:30:00	8	11.5	1900-01-02 08:30:00
2022-12-07 08:40:00	8	11.5	1900-01-02 08:40:00
2022-12-07 08:50:00	7.7	11.4	1900-01-02 08:50:00
2022-12-07 09:00:00	7.7	11.4	1900-01-02 09:00:00
2022-12-07 09:10:00	7.8	11.4	1900-01-02 09:10:00
2022-12-07 09:20:00	9	11.3	1900-01-02 09:20:00
2022-12-07 09:30:00	9.2	11.3	1900-01-02 09:30:00
2022-12-07 09:40:00	10	11.3	1900-01-02 09:40:00
2022-12-07 09:50:00	11	11.3	1900-01-02 09:50:00
2022-12-07 10:00:00	12	11.3	1900-01-02 10:00:00
2022-12-07 10:10:00	13.1	11.3	1900-01-02 10:10:00
2022-12-07 10:20:00	14	11.3	1900-01-02 10:20:00
2022-12-07 10:30:00	15.2	11.3	1900-01-02 10:30:00
2022-12-07 10:40:00	17.2	11.3	1900-01-02 10:40:00
2022-12-07 10:50:00	18.5	11.3	1900-01-02 10:50:00
2022-12-07 11:00:00	19.1	11.3	1900-01-02 11:00:00
2022-12-07 11:10:00	20.2	11.3	1900-01-02 11:10:00
2022-12-07 11:20:00	21	11.3	1900-01-02 11:20:00
2022-12-07 11:30:00	23.5	11.3	1900-01-02 11:30:00
2022-12-07 11:40:00	23.3	11.3	1900-01-02 11:40:00
2022-12-07 11:50:00	23.9	11.3	1900-01-02 11:50:00
2022-12-07 12:00:00	25.2	11.4	1900-01-02 12:00:00
2022-12-07 12:10:00	25.1	11.4	1900-01-02 12:10:00
2022-12-07 12:20:00	24.8	11.4	1900-01-02 12:20:00
2022-12-07 12:30:00	25.8	11.5	1900-01-02 12:30:00
2022-12-07 12:40:00	25.8	11.5	1900-01-02 12:40:00
2022-12-07 12:50:00	25.9	11.6	1900-01-02 12:50:00
2022-12-07 13:00:00	25.8	11.6	1900-01-02 13:00:00
2022-12-07 13:10:00	25.5	11.6	1900-01-02 13:10:00
2022-12-07 13:20:00	23.5	11.7	1900-01-02 13:20:00
2022-12-07 13:30:00	25.1	11.7	1900-01-02 13:30:00
2022-12-07 13:40:00	23.8	11.8	1900-01-02 13:40:00
2022-12-07 13:50:00	23.9	11.8	1900-01-02 13:50:00
2022-12-07 14:00:00	23.9	11.8	1900-01-02 14:00:00
2022-12-07 14:10:00	23.8	12	1900-01-02 14:10:00
2022-12-07 14:20:00	23.1	12.1	1900-01-02 14:20:00
2022-12-07 14:30:00	24.5	12.1	1900-01-02 14:30:00
2022-12-07 14:40:00	23.8	12.2	1900-01-02 14:40:00
2022-12-07 14:50:00	23.5	12.2	1900-01-02 14:50:00
2022-12-07 15:00:00	22.6	12.2	1900-01-02 15:00:00
2022-12-07 15:10:00	21.4	12.2	1900-01-02 15:10:00
2022-12-07 15:20:00	21.4	12.4	1900-01-02 15:20:00
2022-12-07 15:30:00	21	12.4	1900-01-02 15:30:00
2022-12-07 15:40:00	19.5	12.4	1900-01-02 15:40:00
2022-12-07 15:50:00	18	12.4	1900-01-02 15:50:00
2022-12-07 16:00:00	17	12.4	1900-01-02 16:00:00
2022-12-07 16:10:00	16.5	12.4	1900-01-02 16:10:00
2022-12-07 16:20:00	16.3	12.4	1900-01-02 16:20:00
2022-12-07 16:30:00	15	12.4	1900-01-02 16:30:00
2022-12-07 16:40:00	14.3	12.4	1900-01-02 16:40:00
2022-12-07 16:50:00	13.8	12.4	1900-01-02 16:50:00
2022-12-07 17:00:00	13.6	12.5	1900-01-02 17:00:00
2022-12-07 17:10:00	12.6	12.5	1900-01-02 17:10:00
2022-12-07 17:20:00	10.5	12.6	1900-01-02 17:20:00
2022-12-07 17:30:00	10.3	12.6	1900-01-02 17:30:00
2022-12-07 17:40:00	9.3	12.6	1900-01-02 17:40:00
2022-12-07 17:50:00	9.6	12.6	1900-01-02 17:50:00
2022-12-07 18:00:00	9.8	12.6	1900-01-02 18:00:00
2022-12-07 18:10:00	10	12.6	1900-01-02 18:10:00
2022-12-07 18:20:00	11	12.6	1900-01-02 18:20:00
2022-12-07 18:30:00	11	12.6	1900-01-02 18:30:00
2022-12-07 18:40:00	11	12.6	1900-01-02 18:40:00
2022-12-07 18:50:00	11.3	12.6	1900-01-02 18:50:00
2022-12-07 19:00:00	11.3	12.6	1900-01-02 19:00:00
2022-12-07 19:10:00	11.3	12.6	1900-01-02 19:10:00
2022-12-07 19:20:00	11.2	12.6	1900-01-02 19:20:00
2022-12-07 19:30:00	11	12.6	1900-01-02 19:30:00
2022-12-07 19:40:00	11	12.6	1900-01-02 19:40:00
2022-12-07 19:50:00	11.1	12.6	1900-01-02 19:50:00
2022-12-07 20:00:00	11.1	12.6	1900-01-02 20:00:00
2022-12-07 20:10:00	10.8	12.6	1900-01-02 20:10:00
2022-12-07 20:20:00	10.8	12.6	1900-01-02 20:20:00
2022-12-07 20:30:00	10.3	12.6	1900-01-02 20:30:00
2022-12-07 20:40:00	10.7	12.6	1900-01-02 20:40:00
2022-12-07 20:50:00	10.6	12.6	1900-01-02 20:50:00
2022-12-07 21:00:00	10.2	12.6	1900-01-02 21:00:00
2022-12-07 21:10:00	10.2	12.6	1900-01-02 21:10:00
2022-12-07 21:20:00	10.2	12.6	1900-01-02 21:20:00
2022-12-07 21:30:00	10.2	12.6	1900-01-02 21:30:00
2022-12-07 21:40:00	10.2	12.6	1900-01-02 21:40:00
2022-12-07 21:50:00	10.2	12.6	1900-01-02 21:50:00
2022-12-07 22:00:00	10.1	12.6	1900-01-02 22:00:00
2022-12-07 22:10:00	10	12.6	1900-01-02 22:10:00
2022-12-07 22:20:00	9.7	12.6	1900-01-02 22:20:00
2022-12-07 22:30:00	9.5	12.6	1900-01-02 22:30:00
2022-12-07 22:40:00	9.7	12.6	1900-01-02 22:40:00
2022-12-07 22:50:00	9.6	12.6	1900-01-02 22:50:00
2022-12-07 23:00:00	9.5	12.6	1900-01-02 23:00:00
2022-12-07 23:10:00	9.6	12.6	1900-01-02 23:10:00
2022-12-07 23:20:00	9.5	12.5	1900-01-02 23:20:00
2022-12-07 23:30:00	9.5	12.5	1900-01-02 23:30:00
2022-12-07 23:40:00	9.2	12.5	1900-01-02 23:40:00
2022-12-07 23:50:00	9.3	12.5	1900-01-02 23:50:00
2022-12-08	9.3	12.5	1900-01-03
2022-12-08 00:10:00	9.3	12.5	1900-01-03 00:10:00
2022-12-08 00:20:00	9.3	12.5	1900-01-03 00:20:00
2022-12-08 00:30:00	9.2	12.5	1900-01-03 00:30:00
2022-12-08 00:40:00	9.2	12.4	1900-01-03 00:40:00
2022-12-08 00:50:00	9.1	12.4	1900-01-03 00:50:00
2022-12-08 01:00:00	9.1	12.4	1900-01-03 01:00:00
2022-12-08 01:10:00	9	12.4	1900-01-03 01:10:00
2022-12-08 01:20:00	9	12.4	1900-01-03 01:20:00
2022-12-08 01:30:00	8.9	12.4	1900-01-03 01:30:00
2022-12-08 01:40:00	8.9	12.4	1900-01-03 01:40:00
2022-12-08 01:50:00	8.9	12.4	1900-01-03 01:50:00
2022-12-08 02:00:00	8.8	12.4	1900-01-03 02:00:00
2022-12-08 02:10:00	8.8	12.4	1900-01-03 02:10:00
2022-12-08 02:20:00	8.8	12.4	1900-01-03 02:20:00
2022-12-08 02:30:00	8.9	12.4	1900-01-03 02:30:00
2022-12-08 02:40:00	8.9	12.4	1900-01-03 02:40:00
2022-12-08 02:50:00	8.8	12.4	1900-01-03 02:50:00
2022-12-08 03:00:00	8.8	12.3	1900-01-03 03:00:00
2022-12-08 03:10:00	8.8	12.3	1900-01-03 03:10:00
2022-12-08 03:20:00	8.8	12.3	1900-01-03 03:20:00
2022-12-08 03:30:00	8.8	12.3	1900-01-03 03:30:00
2022-12-08 03:40:00	8.8	12.3	1900-01-03 03:40:00
2022-12-08 03:50:00	8.8	12.3	1900-01-03 03:50:00
2022-12-08 04:00:00	8.8	12.3	1900-01-03 04:00:00
2022-12-08 04:10:00	8.8	12.3	1900-01-03 04:10:00
2022-12-08 04:20:00	8.8	12.2	1900-01-03 04:20:00
2022-12-08 04:30:00	8.8	12.2	1900-01-03 04:30:00
2022-12-08 04:40:00	8.8	12.2	1900-01-03 04:40:00
2022-12-08 04:50:00	8.8	12.2	1900-01-03 04:50:00
2022-12-08 05:00:00	8.8	12.2	1900-01-03 05:00:00
2022-12-08 05:10:00	8.8	12.2	1900-01-03 05:10:00
2022-12-08 05:20:00	8.8	12.2	1900-01-03 05:20:00
2022-12-08 05:30:00	8.8	12.1	1900-01-03 05:30:00
2022-12-08 05:40:00	8.8	12.1	1900-01-03 05:40:00
2022-12-08 05:50:00	8.7	12.1	1900-01-03 05:50:00
2022-12-08 06:00:00	8.7	12.1	1900-01-03 06:00:00
2022-12-08 06:10:00	8.7	12.1	1900-01-03 06:10:00
2022-12-08 06:20:00	8.7	12.1	1900-01-03 06:20:00
2022-12-08 06:30:00	8.7	12	1900-01-03 06:30:00
2022-12-08 06:40:00	8.7	12	1900-01-03 06:40:00
2022-12-08 06:50:00	8.7	12	1900-01-03 06:50:00
2022-12-08 07:00:00	8.7	12	1900-01-03 07:00:00
2022-12-08 07:10:00	8.7	12	1900-01-03 07:10:00
2022-12-08 07:20:00	8.7	12	1900-01-03 07:20:00
2022-12-08 07:30:00	8.7	12	1900-01-03 07:30:00
2022-12-08 07:40:00	8.6	11.9	1900-01-03 07:40:00
2022-12-08 07:50:00	8.6	11.9	1900-01-03 07:50:00
2022-12-08 08:00:00	8.6	11.9	1900-01-03 08:00:00
2022-12-08 08:10:00	8.6	11.8	1900-01-03 08:10:00
2022-12-08 08:20:00	8.6	11.8	1900-01-03 08:20:00
2022-12-08 08:30:00	8.6	11.8	1900-01-03 08:30:00
2022-12-08 08:40:00	8.4	11.8	1900-01-03 08:40:00
2022-12-08 08:50:00	8.1	11.8	1900-01-03 08:50:00
2022-12-08 09:00:00	7.9	11.8	1900-01-03 09:00:00
2022-12-08 09:10:00	8.6	11.8	1900-01-03 09:10:00
2022-12-08 09:20:00	8.9	11.8	1900-01-03 09:20:00
2022-12-08 09:30:00	9	11.8	1900-01-03 09:30:00
2022-12-08 09:40:00	9.2	11.7	1900-01-03 09:40:00
2022-12-08 09:50:00	9.1	11.7	1900-01-03 09:50:00
2022-12-08 10:00:00	10.9	11.7	1900-01-03 10:00:00
2022-12-08 10:10:00	11.2	11.7	1900-01-03 10:10:00
2022-12-08 10:20:00	16.6	11.6	1900-01-03 10:20:00
2022-12-08 10:30:00	18.4	11.6	1900-01-03 10:30:00
2022-12-08 10:40:00	20.3	11.6	1900-01-03 10:40:00
2022-12-08 10:50:00	23.1	11.6	1900-01-03 10:50:00
2022-12-08 11:00:00	24.1	11.6	1900-01-03 11:00:00
2022-12-08 11:10:00	23.3	11.6	1900-01-03 11:10:00
2022-12-08 11:20:00	23.3	11.6	1900-01-03 11:20:00
2022-12-08 11:30:00	22.5	11.6	1900-01-03 11:30:00
2022-12-08 11:40:00	22	11.7	1900-01-03 11:40:00
2022-12-08 11:50:00	23.5	11.8	1900-01-03 11:50:00
2022-12-08 12:00:00	22.7	11.8	1900-01-03 12:00:00
2022-12-08 12:10:00	23	11.9	1900-01-03 12:10:00
2022-12-08 12:20:00	23.5	12	1900-01-03 12:20:00
2022-12-08 12:30:00	23.9	12	1900-01-03 12:30:00
2022-12-08 12:40:00	24.3	12	1900-01-03 12:40:00
2022-12-08 12:50:00	24.3	12	1900-01-03 12:50:00
2022-12-08 13:00:00	24.4	12.2	1900-01-03 13:00:00
2022-12-08 13:10:00	24.6	12.2	1900-01-03 13:10:00
2022-12-08 13:20:00	25.4	12.3	1900-01-03 13:20:00
2022-12-08 13:30:00	24.2	12.4	1900-01-03 13:30:00
2022-12-08 13:40:00	26	12.4	1900-01-03 13:40:00
2022-12-08 13:50:00	21.8	12.4	1900-01-03 13:50:00
2022-12-08 14:00:00	24.8	12.6	1900-01-03 14:00:00
2022-12-08 14:10:00	25.1	12.6	1900-01-03 14:10:00
2022-12-08 14:20:00	24.9	12.6	1900-01-03 14:20:00
2022-12-08 14:30:00	24.5	12.6	1900-01-03 14:30:00
2022-12-08 14:40:00	24.3	12.8	1900-01-03 14:40:00
2022-12-08 14:50:00	22.9	12.8	1900-01-03 14:50:00
2022-12-08 15:00:00	22.7	12.8	1900-01-03 15:00:00
2022-12-08 15:10:00	22.1	12.8	1900-01-03 15:10:00
2022-12-08 15:20:00	19.8	12.9	1900-01-03 15:20:00
2022-12-08 15:30:00	20.3	12.9	1900-01-03 15:30:00
2022-12-08 15:40:00	21.6	12.9	1900-01-03 15:40:00
2022-12-08 15:50:00	22.1	12.9	1900-01-03 15:50:00
2022-12-08 16:00:00	21.8	13	1900-01-03 16:00:00
2022-12-08 16:10:00	19.9	13	1900-01-03 16:10:00
2022-12-08 16:20:00	19	13	1900-01-03 16:20:00
2022-12-08 16:30:00	18.1	13	1900-01-03 16:30:00
2022-12-08 16:40:00	16.9	13	1900-01-03 16:40:00
2022-12-08 16:50:00	15.6	13	1900-01-03 16:50:00
2022-12-08 17:00:00	14.1	13	1900-01-03 17:00:00
2022-12-08 17:10:00	14	13.2	1900-01-03 17:10:00
2022-12-08 17:20:00	14.1	13.2	1900-01-03 17:20:00
2022-12-08 17:30:00	14.2	13.2	1900-01-03 17:30:00
2022-12-08 17:40:00	14.7	13.3	1900-01-03 17:40:00
2022-12-08 17:50:00	14.7	13.3	1900-01-03 17:50:00
2022-12-08 18:00:00	12.4	13.3	1900-01-03 18:00:00
2022-12-08 18:10:00	13.3	13.3	1900-01-03 18:10:00
2022-12-08 18:20:00	13.8	13.3	1900-01-03 18:20:00
2022-12-08 18:30:00	13.9	13.3	1900-01-03 18:30:00
2022-12-08 18:40:00	13.8	13.3	1900-01-03 18:40:00
2022-12-08 18:50:00	13.8	13.5	1900-01-03 18:50:00
2022-12-08 19:00:00	14	13.5	1900-01-03 19:00:00
2022-12-08 19:10:00	14	13.5	1900-01-03 19:10:00
2022-12-08 19:20:00	13.5	13.5	1900-01-03 19:20:00
2022-12-08 19:30:00	13.2	13.6	1900-01-03 19:30:00
2022-12-08 19:40:00	13.1	13.6	1900-01-03 19:40:00
2022-12-08 19:50:00	13	13.6	1900-01-03 19:50:00
2022-12-08 20:00:00	12.9	13.6	1900-01-03 20:00:00
2022-12-08 20:10:00	12.9	13.6	1900-01-03 20:10:00
2022-12-08 20:20:00	12.8	13.6	1900-01-03 20:20:00
2022-12-08 20:30:00	12.8	13.6	1900-01-03 20:30:00
2022-12-08 20:40:00	12.8	13.6	1900-01-03 20:40:00
2022-12-08 20:50:00	12.6	13.6	1900-01-03 20:50:00
2022-12-08 21:00:00	12.1	13.6	1900-01-03 21:00:00
2022-12-08 21:10:00	11.9	13.6	1900-01-03 21:10:00
2022-12-08 21:20:00	11.7	13.6	1900-01-03 21:20:00
2022-12-08 21:30:00	11.7	13.6	1900-01-03 21:30:00
2022-12-08 21:40:00	11.7	13.6	1900-01-03 21:40:00
2022-12-08 21:50:00	11.6	13.6	1900-01-03 21:50:00
2022-12-08 22:00:00	11.6	13.6	1900-01-03 22:00:00
2022-12-08 22:10:00	11.2	13.6	1900-01-03 22:10:00
2022-12-08 22:20:00	11.6	13.6	1900-01-03 22:20:00
2022-12-08 22:30:00	11.7	13.6	1900-01-03 22:30:00
2022-12-08 22:40:00	11.7	13.6	1900-01-03 22:40:00
2022-12-08 22:50:00	11.7	13.6	1900-01-03 22:50:00
2022-12-08 23:00:00	11.7	13.6	1900-01-03 23:00:00
2022-12-08 23:10:00	11.4	13.5	1900-01-03 23:10:00
2022-12-08 23:20:00	11.5	13.5	1900-01-03 23:20:00
2022-12-08 23:30:00	11	13.5	1900-01-03 23:30:00
2022-12-08 23:40:00	11	13.5	1900-01-03 23:40:00
2022-12-08 23:50:00	11	13.5	1900-01-03 23:50:00
2022-12-09	10.9	13.5	1900-01-04
2022-12-09 00:10:00	10.9	13.4	1900-01-04 00:10:00
2022-12-09 00:20:00	10.7	13.4	1900-01-04 00:20:00
2022-12-09 00:30:00	10.5	13.4	1900-01-04 00:30:00
2022-12-09 00:40:00	10.5	13.4	1900-01-04 00:40:00
2022-12-09 00:50:00	10.4	13.4	1900-01-04 00:50:00
2022-12-09 01:00:00	10.4	13.4	1900-01-04 01:00:00
2022-12-09 01:10:00	10.3	13.4	1900-01-04 01:10:00
2022-12-09 01:20:00	10.3	13.4	1900-01-04 01:20:00
2022-12-09 01:30:00	10.2	13.4	1900-01-04 01:30:00
2022-12-09 01:40:00	9.9	13.4	1900-01-04 01:40:00
2022-12-09 01:50:00	10	13.4	1900-01-04 01:50:00
2022-12-09 02:00:00	9.2	13.4	1900-01-04 02:00:00
2022-12-09 02:10:00	9.2	13.4	1900-01-04 02:10:00
2022-12-09 02:20:00	9.1	13.4	1900-01-04 02:20:00
2022-12-09 02:30:00	9.5	13.3	1900-01-04 02:30:00
2022-12-09 02:40:00	9.2	13.3	1900-01-04 02:40:00
2022-12-09 02:50:00	9.2	13.3	1900-01-04 02:50:00
2022-12-09 03:00:00	9.5	13.3	1900-01-04 03:00:00
2022-12-09 03:10:00	9.6	13.3	1900-01-04 03:10:00
2022-12-09 03:20:00	9.6	13.3	1900-01-04 03:20:00
2022-12-09 03:30:00	9.6	13.3	1900-01-04 03:30:00
2022-12-09 03:40:00	9.5	13.3	1900-01-04 03:40:00
2022-12-09 03:50:00	9.5	13.3	1900-01-04 03:50:00
2022-12-09 04:00:00	9.5	13.3	1900-01-04 04:00:00
2022-12-09 04:10:00	9.3	13.3	1900-01-04 04:10:00
2022-12-09 04:20:00	9.3	13.3	1900-01-04 04:20:00
2022-12-09 04:30:00	9.5	13.3	1900-01-04 04:30:00
2022-12-09 04:40:00	9.5	13.3	1900-01-04 04:40:00
2022-12-09 04:50:00	9.5	13.3	1900-01-04 04:50:00
2022-12-09 05:00:00	9.5	13.3	1900-01-04 05:00:00
2022-12-09 05:10:00	9.5	13.3	1900-01-04 05:10:00
2022-12-09 05:20:00	9.5	13.1	1900-01-04 05:20:00
2022-12-09 05:30:00	9.5	13.1	1900-01-04 05:30:00
2022-12-09 05:40:00	9.3	13.1	1900-01-04 05:40:00
2022-12-09 05:50:00	9.3	13.1	1900-01-04 05:50:00
2022-12-09 06:00:00	9.1	13.1	1900-01-04 06:00:00
2022-12-09 06:10:00	9.1	13	1900-01-04 06:10:00
2022-12-09 06:20:00	9	13	1900-01-04 06:20:00
2022-12-09 06:30:00	9	13	1900-01-04 06:30:00
2022-12-09 06:40:00	8.9	13	1900-01-04 06:40:00
2022-12-09 06:50:00	8.9	13	1900-01-04 06:50:00
2022-12-09 07:00:00	8.7	13	1900-01-04 07:00:00
2022-12-09 07:10:00	8.7	13	1900-01-04 07:10:00
2022-12-09 07:20:00	8.6	12.9	1900-01-04 07:20:00
2022-12-09 07:30:00	8.5	12.9	1900-01-04 07:30:00
2022-12-09 07:40:00	8.1	12.8	1900-01-04 07:40:00
2022-12-09 07:50:00	8	12.8	1900-01-04 07:50:00
2022-12-09 08:00:00	7.9	12.7	1900-01-04 08:00:00
2022-12-09 08:10:00	7.5	12.7	1900-01-04 08:10:00
2022-12-09 08:20:00	6.5	12.7	1900-01-04 08:20:00
2022-12-09 08:30:00	5	12.7	1900-01-04 08:30:00
2022-12-09 08:40:00	4.1	12.6	1900-01-04 08:40:00
2022-12-09 08:50:00	5	12.6	1900-01-04 08:50:00
2022-12-09 09:00:00	6.1	12.6	1900-01-04 09:00:00
2022-12-09 09:10:00	6.9	12.6	1900-01-04 09:10:00
2022-12-09 09:20:00	7.2	12.6	1900-01-04 09:20:00
2022-12-09 09:30:00	8	12.6	1900-01-04 09:30:00
2022-12-09 09:40:00	9.9	12.6	1900-01-04 09:40:00
2022-12-09 09:50:00	11.4	12.6	1900-01-04 09:50:00
2022-12-09 10:00:00	10.2	12.5	1900-01-04 10:00:00
2022-12-09 10:10:00	15.4	12.5	1900-01-04 10:10:00
2022-12-09 10:20:00	17.9	12.5	1900-01-04 10:20:00
2022-12-09 10:30:00	18.4	12.5	1900-01-04 10:30:00
2022-12-09 10:40:00	19.8	12.5	1900-01-04 10:40:00
2022-12-09 10:50:00	20.2	12.5	1900-01-04 10:50:00
2022-12-09 11:00:00	21.4	12.6	1900-01-04 11:00:00
2022-12-09 11:10:00	21.5	12.6	1900-01-04 11:10:00
2022-12-09 11:20:00	21.8	12.6	1900-01-04 11:20:00
2022-12-09 11:30:00	22	12.6	1900-01-04 11:30:00
2022-12-09 11:40:00	22.3	12.6	1900-01-04 11:40:00
2022-12-09 11:50:00	22.7	12.7	1900-01-04 11:50:00
2022-12-09 12:00:00	24.1	12.7	1900-01-04 12:00:00
2022-12-09 12:10:00	19.8	12.7	1900-01-04 12:10:00
2022-12-09 12:20:00	24	12.7	1900-01-04 12:20:00
2022-12-09 12:30:00	24.6	12.9	1900-01-04 12:30:00
2022-12-09 12:40:00	23.8	12.9	1900-01-04 12:40:00
2022-12-09 12:50:00	22.3	12.9	1900-01-04 12:50:00
2022-12-09 13:00:00	22.4	12.9	1900-01-04 13:00:00
2022-12-09 13:10:00	22.6	12.9	1900-01-04 13:10:00
2022-12-09 13:20:00	22.6	12.9	1900-01-04 13:20:00
2022-12-09 13:30:00	22	12.9	1900-01-04 13:30:00
2022-12-09 13:40:00	21.8	13	1900-01-04 13:40:00
2022-12-09 13:50:00	21.1	13.1	1900-01-04 13:50:00
2022-12-09 14:00:00	20.2	13.1	1900-01-04 14:00:00
2022-12-09 14:10:00	20.2	13.1	1900-01-04 14:10:00
2022-12-09 14:20:00	20.4	13.3	1900-01-04 14:20:00
2022-12-09 14:30:00	20.5	13.3	1900-01-04 14:30:00
2022-12-09 14:40:00	19.6	13.3	1900-01-04 14:40:00
2022-12-09 14:50:00	19.9	13.3	1900-01-04 14:50:00
2022-12-09 15:00:00	20.3	13.5	1900-01-04 15:00:00
2022-12-09 15:10:00	20.5	13.5	1900-01-04 15:10:00
2022-12-09 15:20:00	20.6	13.5	1900-01-04 15:20:00
2022-12-09 15:30:00	21	13.5	1900-01-04 15:30:00
2022-12-09 15:40:00	21.1	13.6	1900-01-04 15:40:00
2022-12-09 15:50:00	20	13.6	1900-01-04 15:50:00
2022-12-09 16:00:00	19.1	13.6	1900-01-04 16:00:00
2022-12-09 16:10:00	18.5	13.6	1900-01-04 16:10:00
2022-12-09 16:20:00	17.2	13.7	1900-01-04 16:20:00
2022-12-09 16:30:00	16.2	13.7	1900-01-04 16:30:00
2022-12-09 16:40:00	15.1	13.7	1900-01-04 16:40:00
2022-12-09 16:50:00	14.9	13.9	1900-01-04 16:50:00
2022-12-09 17:00:00	14.8	13.9	1900-01-04 17:00:00
2022-12-09 17:10:00	14.6	13.9	1900-01-04 17:10:00
2022-12-09 17:20:00	14.5	13.9	1900-01-04 17:20:00
2022-12-09 17:30:00	14.5	13.9	1900-01-04 17:30:00
2022-12-09 17:40:00	14	13.9	1900-01-04 17:40:00
2022-12-09 17:50:00	14	13.9	1900-01-04 17:50:00
2022-12-09 18:00:00	14	13.9	1900-01-04 18:00:00
2022-12-09 18:10:00	13.6	13.9	1900-01-04 18:10:00
2022-12-09 18:20:00	13.6	13.9	1900-01-04 18:20:00
2022-12-09 18:30:00	13.4	14.1	1900-01-04 18:30:00
2022-12-09 18:40:00	13.2	14.1	1900-01-04 18:40:00
2022-12-09 18:50:00	13.1	14.1	1900-01-04 18:50:00
2022-12-09 19:00:00	12.9	14.1	1900-01-04 19:00:00
2022-12-09 19:10:00	12.6	14.1	1900-01-04 19:10:00
2022-12-09 19:20:00	12.5	14.1	1900-01-04 19:20:00
2022-12-09 19:30:00	12.3	14	1900-01-04 19:30:00
2022-12-09 19:40:00	12.1	14	1900-01-04 19:40:00
2022-12-09 19:50:00	12.3	14	1900-01-04 19:50:00
2022-12-09 20:00:00	12.2	14	1900-01-04 20:00:00
2022-12-09 20:10:00	11.7	14	1900-01-04 20:10:00
2022-12-09 20:20:00	11.7	14	1900-01-04 20:20:00
2022-12-09 20:30:00	11.6	14	1900-01-04 20:30:00
2022-12-09 20:40:00	11.6	14	1900-01-04 20:40:00
2022-12-09 20:50:00	11.6	14	1900-01-04 20:50:00
2022-12-09 21:00:00	11.6	14	1900-01-04 21:00:00
2022-12-09 21:10:00	11.5	14	1900-01-04 21:10:00
2022-12-09 21:20:00	11.3	14	1900-01-04 21:20:00
2022-12-09 21:30:00	11.3	14	1900-01-04 21:30:00
2022-12-09 21:40:00	11.3	14	1900-01-04 21:40:00
2022-12-09 21:50:00	11.3	14	1900-01-04 21:50:00
2022-12-09 22:00:00	11.2	14	1900-01-04 22:00:00
2022-12-09 22:10:00	11.2	14	1900-01-04 22:10:00
2022-12-09 22:20:00	11.1	14	1900-01-04 22:20:00
2022-12-09 22:30:00	11.1	14	1900-01-04 22:30:00
2022-12-09 22:40:00	11	14	1900-01-04 22:40:00
2022-12-09 22:50:00	11	14	1900-01-04 22:50:00
2022-12-09 23:00:00	11	14	1900-01-04 23:00:00
2022-12-09 23:10:00	11	14	1900-01-04 23:10:00
2022-12-09 23:20:00	10.9	13.9	1900-01-04 23:20:00
2022-12-09 23:30:00	10.9	13.9	1900-01-04 23:30:00
2022-12-09 23:40:00	10.9	13.9	1900-01-04 23:40:00
2022-12-09 23:50:00	10.9	13.9	1900-01-04 23:50:00
2022-12-10	10.8	13.9	1900-01-05
2022-12-10 00:10:00	10.8	13.9	1900-01-05 00:10:00
2022-12-10 00:20:00	10.7	13.9	1900-01-05 00:20:00
2022-12-10 00:30:00	10.7	13.9	1900-01-05 00:30:00
2022-12-10 00:40:00	10.6	13.9	1900-01-05 00:40:00
2022-12-10 00:50:00	10.6	13.9	1900-01-05 00:50:00
2022-12-10 01:00:00	10.5	13.9	1900-01-05 01:00:00
2022-12-10 01:10:00	10.5	13.8	1900-01-05 01:10:00
2022-12-10 01:20:00	10.4	13.8	1900-01-05 01:20:00
2022-12-10 01:30:00	10.4	13.8	1900-01-05 01:30:00
2022-12-10 01:40:00	10.3	13.8	1900-01-05 01:40:00
2022-12-10 01:50:00	10.3	13.8	1900-01-05 01:50:00
2022-12-10 02:00:00	10.3	13.8	1900-01-05 02:00:00
2022-12-10 02:10:00	10.3	13.8	1900-01-05 02:10:00
2022-12-10 02:20:00	10.3	13.8	1900-01-05 02:20:00
2022-12-10 02:30:00	10.2	13.8	1900-01-05 02:30:00
2022-12-10 02:40:00	10.2	13.8	1900-01-05 02:40:00
2022-12-10 02:50:00	10.1	13.8	1900-01-05 02:50:00
2022-12-10 03:00:00	10.1	13.8	1900-01-05 03:00:00
2022-12-10 03:10:00	10.1	13.8	1900-01-05 03:10:00
2022-12-10 03:20:00	10.1	13.8	1900-01-05 03:20:00
2022-12-10 03:30:00	10.1	13.8	1900-01-05 03:30:00
2022-12-10 03:40:00	10.1	13.7	1900-01-05 03:40:00
2022-12-10 03:50:00	10.1	13.7	1900-01-05 03:50:00
2022-12-10 04:00:00	9.9	13.7	1900-01-05 04:00:00
2022-12-10 04:10:00	10	13.7	1900-01-05 04:10:00
2022-12-10 04:20:00	9.9	13.6	1900-01-05 04:20:00
2022-12-10 04:30:00	9.9	13.6	1900-01-05 04:30:00
2022-12-10 04:40:00	9.6	13.6	1900-01-05 04:40:00
2022-12-10 04:50:00	9.6	13.6	1900-01-05 04:50:00
2022-12-10 05:00:00	9.6	13.6	1900-01-05 05:00:00
2022-12-10 05:10:00	9.6	13.5	1900-01-05 05:10:00
2022-12-10 05:20:00	9.7	13.5	1900-01-05 05:20:00
2022-12-10 05:30:00	9.7	13.5	1900-01-05 05:30:00
2022-12-10 05:40:00	9.6	13.5	1900-01-05 05:40:00
2022-12-10 05:50:00	9.7	13.5	1900-01-05 05:50:00
2022-12-10 06:00:00	9.6	13.4	1900-01-05 06:00:00
2022-12-10 06:10:00	9.7	13.4	1900-01-05 06:10:00
2022-12-10 06:20:00	9.6	13.4	1900-01-05 06:20:00
2022-12-10 06:30:00	9.5	13.4	1900-01-05 06:30:00
2022-12-10 06:40:00	9.5	13.4	1900-01-05 06:40:00
2022-12-10 06:50:00	9.5	13.4	1900-01-05 06:50:00
2022-12-10 07:00:00	9.3	13.3	1900-01-05 07:00:00
2022-12-10 07:10:00	9.3	13.3	1900-01-05 07:10:00
2022-12-10 07:20:00	9.3	13.3	1900-01-05 07:20:00
2022-12-10 07:30:00	9.2	13.1	1900-01-05 07:30:00
2022-12-10 07:40:00	9	13.1	1900-01-05 07:40:00
2022-12-10 07:50:00	8.4	13.1	1900-01-05 07:50:00
2022-12-10 08:00:00	8.1	13.1	1900-01-05 08:00:00
2022-12-10 08:10:00	7.2	13.1	1900-01-05 08:10:00
2022-12-10 08:20:00	6.2	13	1900-01-05 08:20:00
2022-12-10 08:30:00	8.3	13	1900-01-05 08:30:00
2022-12-10 08:40:00	10.7	13	1900-01-05 08:40:00
2022-12-10 08:50:00	12.6	13	1900-01-05 08:50:00
2022-12-10 09:00:00	13.8	13	1900-01-05 09:00:00
2022-12-10 09:10:00	13.9	13	1900-01-05 09:10:00
2022-12-10 09:20:00	13.9	13	1900-01-05 09:20:00
2022-12-10 09:30:00	16.9	13	1900-01-05 09:30:00
2022-12-10 09:40:00	19.5	12.8	1900-01-05 09:40:00
2022-12-10 09:50:00	21.3	12.8	1900-01-05 09:50:00
2022-12-10 10:00:00	21.9	12.8	1900-01-05 10:00:00
2022-12-10 10:10:00	24	12.8	1900-01-05 10:10:00
2022-12-10 10:20:00	24.3	12.8	1900-01-05 10:20:00
2022-12-10 10:30:00	24.5	13	1900-01-05 10:30:00
2022-12-10 10:40:00	22.3	13	1900-01-05 10:40:00
2022-12-10 10:50:00	25	13	1900-01-05 10:50:00
2022-12-10 11:00:00	25.7	13.1	1900-01-05 11:00:00
2022-12-10 11:10:00	24.4	13.1	1900-01-05 11:10:00
2022-12-10 11:20:00	23.5	13.1	1900-01-05 11:20:00
2022-12-10 11:30:00	22.9	13.1	1900-01-05 11:30:00
2022-12-10 11:40:00	21.5	13.2	1900-01-05 11:40:00
2022-12-10 11:50:00	22.9	13.2	1900-01-05 11:50:00
2022-12-10 12:00:00	24	13.2	1900-01-05 12:00:00
2022-12-10 12:10:00	23.8	13.3	1900-01-05 12:10:00
2022-12-10 12:20:00	23.3	13.5	1900-01-05 12:20:00
2022-12-10 12:30:00	22.7	13.5	1900-01-05 12:30:00
2022-12-10 12:40:00	22.6	13.6	1900-01-05 12:40:00
2022-12-10 12:50:00	22.5	13.8	1900-01-05 12:50:00
2022-12-10 13:00:00	22.9	13.8	1900-01-05 13:00:00
2022-12-10 13:10:00	23	13.8	1900-01-05 13:10:00
2022-12-10 13:20:00	23.3	14	1900-01-05 13:20:00
2022-12-10 13:30:00	21.4	14	1900-01-05 13:30:00
2022-12-10 13:40:00	21.1	14	1900-01-05 13:40:00
2022-12-10 13:50:00	21.1	14	1900-01-05 13:50:00
2022-12-10 14:00:00	21.4	14.2	1900-01-05 14:00:00
2022-12-10 14:10:00	21.5	14.2	1900-01-05 14:10:00
2022-12-10 14:20:00	21.7	14.2	1900-01-05 14:20:00
2022-12-10 14:30:00	21.9	14.3	1900-01-05 14:30:00
2022-12-10 14:40:00	22.1	14.3	1900-01-05 14:40:00
2022-12-10 14:50:00	22.3	14.3	1900-01-05 14:50:00
2022-12-10 15:00:00	22.5	14.3	1900-01-05 15:00:00
2022-12-10 15:10:00	19.6	14.4	1900-01-05 15:10:00
2022-12-10 15:20:00	20.5	14.4	1900-01-05 15:20:00
2022-12-10 15:30:00	20	14.4	1900-01-05 15:30:00
2022-12-10 15:40:00	18.5	14.4	1900-01-05 15:40:00
2022-12-10 15:50:00	17.2	14.4	1900-01-05 15:50:00
2022-12-10 16:00:00	15.2	14.4	1900-01-05 16:00:00
2022-12-10 16:10:00	14.6	14.4	1900-01-05 16:10:00
2022-12-10 16:20:00	14	14.4	1900-01-05 16:20:00
2022-12-10 16:30:00	13.9	14.6	1900-01-05 16:30:00
2022-12-10 16:40:00	13.8	14.6	1900-01-05 16:40:00
2022-12-10 16:50:00	13.8	14.6	1900-01-05 16:50:00
2022-12-10 17:00:00	13.6	14.6	1900-01-05 17:00:00
2022-12-10 17:10:00	13.6	14.6	1900-01-05 17:10:00
2022-12-10 17:20:00	13.5	14.7	1900-01-05 17:20:00
2022-12-10 17:30:00	13.5	14.7	1900-01-05 17:30:00
2022-12-10 17:40:00	13.5	14.7	1900-01-05 17:40:00
2022-12-10 17:50:00	13.7	14.7	1900-01-05 17:50:00
2022-12-10 18:00:00	13.6	14.7	1900-01-05 18:00:00
2022-12-10 18:10:00	12.9	14.7	1900-01-05 18:10:00
2022-12-10 18:20:00	13.3	14.7	1900-01-05 18:20:00
2022-12-10 18:30:00	12.9	14.7	1900-01-05 18:30:00
2022-12-10 18:40:00	12.7	14.7	1900-01-05 18:40:00
2022-12-10 18:50:00	12.7	14.7	1900-01-05 18:50:00
2022-12-10 19:00:00	12.7	14.7	1900-01-05 19:00:00
2022-12-10 19:10:00	12.8	14.7	1900-01-05 19:10:00
2022-12-10 19:20:00	12.4	14.7	1900-01-05 19:20:00
2022-12-10 19:30:00	12.6	14.7	1900-01-05 19:30:00
2022-12-10 19:40:00	12.5	14.7	1900-01-05 19:40:00
2022-12-10 19:50:00	12.5	14.7	1900-01-05 19:50:00
2022-12-10 20:00:00	12.1	14.7	1900-01-05 20:00:00
2022-12-10 20:10:00	12.3	14.7	1900-01-05 20:10:00
2022-12-10 20:20:00	12.3	14.7	1900-01-05 20:20:00
2022-12-10 20:30:00	12.3	14.7	1900-01-05 20:30:00
2022-12-10 20:40:00	12.1	14.6	1900-01-05 20:40:00
2022-12-10 20:50:00	12.1	14.6	1900-01-05 20:50:00
2022-12-10 21:00:00	12.1	14.6	1900-01-05 21:00:00
2022-12-10 21:10:00	12.1	14.6	1900-01-05 21:10:00
2022-12-10 21:20:00	12	14.6	1900-01-05 21:20:00
2022-12-10 21:30:00	11.8	14.6	1900-01-05 21:30:00
2022-12-10 21:40:00	11.8	14.6	1900-01-05 21:40:00
2022-12-10 21:50:00	11.8	14.6	1900-01-05 21:50:00
2022-12-10 22:00:00	11.7	14.6	1900-01-05 22:00:00
2022-12-10 22:10:00	11.7	14.6	1900-01-05 22:10:00
2022-12-10 22:20:00	11.7	14.6	1900-01-05 22:20:00
2022-12-10 22:30:00	11.6	14.6	1900-01-05 22:30:00
2022-12-10 22:40:00	11.4	14.6	1900-01-05 22:40:00
2022-12-10 22:50:00	11.3	14.6	1900-01-05 22:50:00
2022-12-10 23:00:00	11	14.5	1900-01-05 23:00:00
2022-12-10 23:10:00	10.8	14.5	1900-01-05 23:10:00
2022-12-10 23:20:00	10.8	14.5	1900-01-05 23:20:00
2022-12-10 23:30:00	10.8	14.5	1900-01-05 23:30:00
2022-12-10 23:40:00	10.8	14.5	1900-01-05 23:40:00
2022-12-10 23:50:00	10.8	14.5	1900-01-05 23:50:00
2022-12-11	10.8	14.5	1900-01-06
2022-12-11 00:10:00	10.8	14.5	1900-01-06 00:10:00
2022-12-11 00:20:00	10.8	14.5	1900-01-06 00:20:00
2022-12-11 00:30:00	10.8	14.5	1900-01-06 00:30:00
2022-12-11 00:40:00	10.7	14.5	1900-01-06 00:40:00
2022-12-11 00:50:00	10.7	14.4	1900-01-06 00:50:00
2022-12-11 01:00:00	10.7	14.4	1900-01-06 01:00:00
2022-12-11 01:10:00	10.7	14.4	1900-01-06 01:10:00
2022-12-11 01:20:00	10.7	14.4	1900-01-06 01:20:00
2022-12-11 01:30:00	10.7	14.4	1900-01-06 01:30:00
2022-12-11 01:40:00	10.7	14.4	1900-01-06 01:40:00
2022-12-11 01:50:00	10.7	14.4	1900-01-06 01:50:00
2022-12-11 02:00:00	10.7	14.4	1900-01-06 02:00:00
2022-12-11 02:10:00	10.7	14.4	1900-01-06 02:10:00
2022-12-11 02:20:00	10.5	14.4	1900-01-06 02:20:00
2022-12-11 02:30:00	10.4	14.4	1900-01-06 02:30:00
2022-12-11 02:40:00	10.3	14.4	1900-01-06 02:40:00
2022-12-11 02:50:00	10.3	14.4	1900-01-06 02:50:00
2022-12-11 03:00:00	10.2	14.3	1900-01-06 03:00:00
2022-12-11 03:10:00	10.1	14.3	1900-01-06 03:10:00
2022-12-11 03:20:00	10.1	14.3	1900-01-06 03:20:00
2022-12-11 03:30:00	10.1	14.3	1900-01-06 03:30:00
2022-12-11 03:40:00	10.1	14.3	1900-01-06 03:40:00
2022-12-11 03:50:00	10.1	14.3	1900-01-06 03:50:00
2022-12-11 04:00:00	10.1	14.3	1900-01-06 04:00:00
2022-12-11 04:10:00	10	14.2	1900-01-06 04:10:00
2022-12-11 04:20:00	10	14.2	1900-01-06 04:20:00
2022-12-11 04:30:00	10	14.2	1900-01-06 04:30:00
2022-12-11 04:40:00	10	14.2	1900-01-06 04:40:00
2022-12-11 04:50:00	10	14.2	1900-01-06 04:50:00
2022-12-11 05:00:00	9.9	14.2	1900-01-06 05:00:00
2022-12-11 05:10:00	9.9	14.2	1900-01-06 05:10:00
2022-12-11 05:20:00	9.9	14.1	1900-01-06 05:20:00
2022-12-11 05:30:00	9.9	14.1	1900-01-06 05:30:00
2022-12-11 05:40:00	9.9	14.1	1900-01-06 05:40:00
2022-12-11 05:50:00	10	14.1	1900-01-06 05:50:00
2022-12-11 06:00:00	10	14.1	1900-01-06 06:00:00
2022-12-11 06:10:00	10	14	1900-01-06 06:10:00
2022-12-11 06:20:00	10	14	1900-01-06 06:20:00
2022-12-11 06:30:00	10	14	1900-01-06 06:30:00
2022-12-11 06:40:00	9.9	14	1900-01-06 06:40:00
2022-12-11 06:50:00	9.9	13.9	1900-01-06 06:50:00
2022-12-11 07:00:00	9.9	13.9	1900-01-06 07:00:00
2022-12-11 07:10:00	9.9	13.9	1900-01-06 07:10:00
2022-12-11 07:20:00	9.9	13.9	1900-01-06 07:20:00
2022-12-11 07:30:00	9.8	13.8	1900-01-06 07:30:00
2022-12-11 07:40:00	9.8	13.8	1900-01-06 07:40:00
2022-12-11 07:50:00	9.8	13.8	1900-01-06 07:50:00
2022-12-11 08:00:00	9.7	13.8	1900-01-06 08:00:00
2022-12-11 08:10:00	9.7	13.7	1900-01-06 08:10:00
2022-12-11 08:20:00	9.7	13.7	1900-01-06 08:20:00
2022-12-11 08:30:00	9.5	13.7	1900-01-06 08:30:00
2022-12-11 08:40:00		13.7	1900-01-06 08:40:00
2022-12-11 08:50:00	9.9	13.7	1900-01-06 08:50:00
2022-12-11 09:00:00	8.8	13.7	1900-01-06 09:00:00
2022-12-11 09:10:00	8.4	13.6	1900-01-06 09:10:00
2022-12-11 09:20:00	8.4	13.6	1900-01-06 09:20:00
2022-12-11 09:30:00	8.3	13.5	1900-01-06 09:30:00
2022-12-11 09:40:00	8.2	13.5	1900-01-06 09:40:00
2022-12-11 09:50:00	8	13.5	1900-01-06 09:50:00
2022-12-11 10:00:00	8.3	13.4	1900-01-06 10:00:00
2022-12-11 10:10:00	8.4	13.4	1900-01-06 10:10:00
2022-12-11 10:20:00	8.5	13.4	1900-01-06 10:20:00
2022-12-11 10:30:00	8.6	13.3	1900-01-06 10:30:00
2022-12-11 10:40:00	8.6	13.3	1900-01-06 10:40:00
2022-12-11 10:50:00	8.7	13.3	1900-01-06 10:50:00
2022-12-11 11:00:00	8.8	13.3	1900-01-06 11:00:00
2022-12-11 11:10:00	8.9	13.1	1900-01-06 11:10:00
2022-12-11 11:20:00	9.1	13.1	1900-01-06 11:20:00
2022-12-11 11:30:00	9.1	13.1	1900-01-06 11:30:00
2022-12-11 11:40:00	9.2	13.1	1900-01-06 11:40:00
2022-12-11 11:50:00	9.2	13.1	1900-01-06 11:50:00
2022-12-11 12:00:00	9.4	13	1900-01-06 12:00:00
2022-12-11 12:10:00	9.6	13	1900-01-06 12:10:00
2022-12-11 12:20:00	9.9	13	1900-01-06 12:20:00
2022-12-11 12:30:00	10	13	1900-01-06 12:30:00
2022-12-11 12:40:00	10	13	1900-01-06 12:40:00
2022-12-11 12:50:00	10.1	13	1900-01-06 12:50:00
2022-12-11 13:00:00	10.1	13	1900-01-06 13:00:00
2022-12-11 13:10:00	10.2	13	1900-01-06 13:10:00
2022-12-11 13:20:00	10	12.9	1900-01-06 13:20:00
2022-12-11 13:30:00	10	12.9	1900-01-06 13:30:00
2022-12-11 13:40:00	10.3	12.9	1900-01-06 13:40:00
2022-12-11 13:50:00	10.3	12.9	1900-01-06 13:50:00
2022-12-11 14:00:00	10.3	12.8	1900-01-06 14:00:00
2022-12-11 14:10:00	9.9	12.8	1900-01-06 14:10:00
2022-12-11 14:20:00	9.9	12.8	1900-01-06 14:20:00
2022-12-11 14:30:00	9.9	12.8	1900-01-06 14:30:00
2022-12-11 14:40:00	9.9	12.8	1900-01-06 14:40:00
2022-12-11 14:50:00	9.9	12.8	1900-01-06 14:50:00
2022-12-11 15:00:00	9.9	12.7	1900-01-06 15:00:00
2022-12-11 15:10:00	9.5	12.7	1900-01-06 15:10:00
2022-12-11 15:20:00	9.5	12.7	1900-01-06 15:20:00
2022-12-11 15:30:00	8.7	12.7	1900-01-06 15:30:00
2022-12-11 15:40:00	8.5	12.6	1900-01-06 15:40:00
2022-12-11 15:50:00	8.5	12.6	1900-01-06 15:50:00
2022-12-11 16:00:00	8.5	12.6	1900-01-06 16:00:00
2022-12-11 16:10:00	8.5	12.6	1900-01-06 16:10:00
2022-12-11 16:20:00	8.5	12.6	1900-01-06 16:20:00
2022-12-11 16:30:00	8.6	12.6	1900-01-06 16:30:00
2022-12-11 16:40:00	8.6	12.6	1900-01-06 16:40:00
2022-12-11 16:50:00	8.6	12.5	1900-01-06 16:50:00
2022-12-11 17:00:00	8.8	12.5	1900-01-06 17:00:00
2022-12-11 17:10:00	8.7	12.5	1900-01-06 17:10:00
2022-12-11 17:20:00	8.7	12.4	1900-01-06 17:20:00
2022-12-11 17:30:00	8.7	12.4	1900-01-06 17:30:00
2022-12-11 17:40:00	8.7	12.4	1900-01-06 17:40:00
2022-12-11 17:50:00	8.8	12.4	1900-01-06 17:50:00
2022-12-11 18:00:00	8.8	12.3	1900-01-06 18:00:00
2022-12-11 18:10:00	8.8	12.3	1900-01-06 18:10:00
2022-12-11 18:20:00	8.8	12.3	1900-01-06 18:20:00
2022-12-11 18:30:00	8.8	12.3	1900-01-06 18:30:00
2022-12-11 18:40:00	8.8	12.3	1900-01-06 18:40:00
2022-12-11 18:50:00	8.4	12.3	1900-01-06 18:50:00
2022-12-11 19:00:00	8.8	12.3	1900-01-06 19:00:00
2022-12-11 19:10:00	8.8	12.3	1900-01-06 19:10:00
2022-12-11 19:20:00	8.8	12.2	1900-01-06 19:20:00
2022-12-11 19:30:00	8.8	12.2	1900-01-06 19:30:00
2022-12-11 19:40:00	8.8	12.2	1900-01-06 19:40:00
2022-12-11 19:50:00	8.7	12.2	1900-01-06 19:50:00
2022-12-11 20:00:00	8.7	12.2	1900-01-06 20:00:00
2022-12-11 20:10:00	8.7	12.1	1900-01-06 20:10:00
2022-12-11 20:20:00	8.7	12.1	1900-01-06 20:20:00
2022-12-11 20:30:00	8.7	12.1	1900-01-06 20:30:00
2022-12-11 20:40:00	8.6	12.1	1900-01-06 20:40:00
2022-12-11 20:50:00	8.6	12.1	1900-01-06 20:50:00
2022-12-11 21:00:00	8.6	12.1	1900-01-06 21:00:00
2022-12-11 21:10:00	8.5	12	1900-01-06 21:10:00
2022-12-11 21:20:00	8.5	12	1900-01-06 21:20:00
2022-12-11 21:30:00	8.4	12	1900-01-06 21:30:00
2022-12-11 21:40:00	8.4	11.9	1900-01-06 21:40:00
2022-12-11 21:50:00	8.3	11.9	1900-01-06 21:50:00
2022-12-11 22:00:00	8.3	11.9	1900-01-06 22:00:00
2022-12-11 22:10:00	8.4	11.9	1900-01-06 22:10:00
2022-12-11 22:20:00	8.4	11.8	1900-01-06 22:20:00
2022-12-11 22:30:00	8.3	11.8	1900-01-06 22:30:00
2022-12-11 22:40:00	8.3	11.8	1900-01-06 22:40:00
2022-12-11 22:50:00	8.2	11.8	1900-01-06 22:50:00
2022-12-11 23:00:00	8.2	11.8	1900-01-06 23:00:00
2022-12-11 23:10:00	8.2	11.8	1900-01-06 23:10:00
2022-12-11 23:20:00	8.1	11.7	1900-01-06 23:20:00
2022-12-11 23:30:00	8.1	11.7	1900-01-06 23:30:00
2022-12-11 23:40:00	8.1	11.7	1900-01-06 23:40:00
2022-12-11 23:50:00	8.1	11.7	1900-01-06 23:50:00
2022-12-12	8.1	11.7	1900-01-07
	26.6

## Sheet: IWHS after blackening
Air temperature in greenhouse	Tb	CK	Time
21.2	10.3	10.3	10:00:00
24.4	10.4	10.5	10:10:00
26.9	10.6	10.6	10:20:00
28.9	11	11	10:30:00
27.5	11.5	11.6	10:40:00
26.8	12.5	12.6	10:50:00
26.1	13.4	13.4	11:00:00
26	14.1	13.9	11:10:00
27.5	14.9	14.8	11:20:00
26.4	15.4	15.2	11:30:00
25.2	16.1	16	11:40:00
27.5	16.6	16.5	11:50:00
26.6	17	17.1	12:00:00
24.5	17.1	17.1	12:10:00
26.3	17.6	17.5	12:20:00
27.9	18.3	18.2	12:30:00
28	18.6	18.5	12:40:00
28	18.9	18.9	12:50:00
27.5	19.3	19.4	13:00:00
29.3	19.7	19.7	13:10:00
26.8	20.2	20.1	13:20:00
28.3	20.6	20.4	13:30:00
26.1	20.9	20.7	13:40:00
26.6	21.2	21.1	13:50:00
25.2	21.4	21.2	14:00:00
25.1	21.6	21.5	14:10:00
25.6	21.7	21.6	14:20:00
26.4	21.8	21.6	14:30:00
28.1	22.1	22	14:40:00
26.8	22.3	22.2	14:50:00
25.2	22.4	22.3	15:00:00
27	22.5	22.4	15:10:00
26.4	22.6	22.5	15:20:00
25.9	22.8	22.7	15:30:00
25.7	22.8	22.7	15:40:00
25.1	22.9	22.8	15:50:00
23.7	22.9	22.8	16:00:00
22.9	22.8	22.7	16:10:00
22.7	22.8	22.7	16:20:00
21.3	22.8	22.7	16:30:00
20.1	22.8	22.7	16:40:00
19	22.8	22.7	16:50:00
17	22.8	22.6	17:00:00
